# Supplementary material for: Unveiling Unusual Reactivity of SO2 and Unusual Type of S–X Long Bonds
Source: Inorg Chem. 2025 Jul 8;64(28):14684–92. doi: 10.1021/acs.inorgchem.5c02435 (PMC12284863; doi:10.1021/acs.inorgchem.5c02435)
Supplement: Supplementary file 2 [file ic5c02435_si_002.xyz]

42
1A
C       -3.460751000     -1.400250000     -0.013463000
C       -2.146384000     -1.841816000      0.026597000
C       -3.741988000     -0.042567000     -0.072827000
C       -1.320562000      0.320619000     -0.044062000
C       -2.625168000      0.865160000     -0.076580000
C       -2.772000000      2.269793000     -0.099404000
H       -3.758766000      2.718146000     -0.106515000
C       -1.679799000      3.097023000     -0.095657000
C       -0.384460000      2.552360000     -0.072848000
C       -0.194732000      1.190696000     -0.053199000
H       -1.811888000      4.172107000     -0.107223000
H        0.466492000      3.221857000     -0.069578000
H       -4.261115000     -2.129590000     -0.001399000
H       -1.890828000     -2.895123000      0.070926000
N       -1.097084000     -1.033330000      0.008346000
Ni       0.685121000     -1.760082000      0.062729000
P        1.387069000      0.287894000      0.027130000
F        0.043857000     -3.483760000      0.097060000
F        2.433309000     -2.253704000      0.092068000
C        2.249932000      0.774135000      1.581701000
H        3.048340000      0.025604000      1.630533000
C        2.455594000      0.730383000     -1.416977000
H        3.466033000      0.539295000     -1.038134000
C        2.357821000      2.179014000     -1.893584000
H        3.103108000      2.349739000     -2.676073000
H        1.374585000      2.382740000     -2.326514000
H        2.541839000      2.907188000     -1.101201000
C        2.178316000     -0.249549000     -2.560360000
H        2.830592000     -0.021211000     -3.408913000
H        2.361195000     -1.278186000     -2.245960000
H        1.141750000     -0.171624000     -2.905258000
C        2.868545000      2.169369000      1.599045000
H        3.382429000      2.324176000      2.552580000
H        3.607060000      2.305021000      0.805986000
H        2.108512000      2.951317000      1.510557000
C        1.308976000      0.549527000      2.766890000
H        0.891273000     -0.460776000      2.764966000
H        1.856036000      0.683901000      3.704148000
H        0.480635000      1.264959000      2.757858000
N       -5.015135000      0.407633000     -0.096288000
H       -5.230421000      1.363112000     -0.317052000
H       -5.765291000     -0.255094000     -0.195286000

45
1B
S       -3.652434000     -1.602566000      0.667739000
O       -4.651960000     -0.650211000      0.212659000
O       -2.704556000     -1.087209000      1.645731000
C       -2.119498000      2.659976000     -0.743213000
C       -1.879739000      1.299846000     -0.855389000
C       -1.129923000      3.508818000     -0.268852000
C        0.296943000      1.525769000     -0.102639000
C        0.145298000      2.923043000      0.048241000
C        1.250190000      3.678706000      0.498844000
H        1.170534000      4.754359000      0.602617000
C        2.444820000      3.080356000      0.801681000
C        2.590511000      1.690405000      0.659317000
C        1.544426000      0.919740000      0.209200000
H        3.280401000      3.676727000      1.147262000
H        3.540809000      1.231595000      0.902519000
H       -3.098255000      3.043256000     -1.003002000
H       -2.653901000      0.627603000     -1.201041000
N       -0.727350000      0.722065000     -0.543493000
Ni      -0.516884000     -1.185695000     -0.632518000
P        1.519195000     -0.885543000     -0.013537000
F       -2.334329000     -1.441323000     -1.095416000
F       -0.130571000     -2.952908000     -0.674223000
C        1.850158000     -1.689932000      1.609638000
H        1.581377000     -2.729935000      1.394843000
C        2.796824000     -1.392900000     -1.248495000
H        2.966562000     -2.448802000     -1.010130000
C        4.119738000     -0.630452000     -1.173159000
H        4.828556000     -1.071193000     -1.880153000
H        3.983023000      0.416933000     -1.455292000
H        4.579996000     -0.662763000     -0.183996000
C        2.190473000     -1.302220000     -2.652053000
H        2.930657000     -1.614573000     -3.394600000
H        1.314380000     -1.945729000     -2.747501000
H        1.893759000     -0.274870000     -2.887998000
C        3.293700000     -1.634631000      2.101975000
H        3.369912000     -2.174623000      3.050375000
H        3.989726000     -2.103920000      1.403467000
H        3.619737000     -0.607208000      2.288500000
C        0.864790000     -1.141090000      2.643914000
H       -0.171553000     -1.225121000      2.306255000
H        0.960248000     -1.706077000      3.575297000
H        1.069346000     -0.089517000      2.868801000
N       -1.348554000      4.835554000     -0.141725000
H       -0.730591000      5.416466000      0.396487000
H       -2.285652000      5.182567000     -0.260874000

45
1C
S       -3.873904000     -1.405016000     -0.667666000
O       -4.528608000     -0.106362000     -0.660383000
O       -2.899106000     -1.601926000     -1.726788000
C        3.249078000     -2.479171000      0.036332000
C        1.895142000     -2.342359000      0.296366000
C        4.014392000     -1.369133000     -0.298151000
C        1.961192000     -0.054321000     -0.066395000
C        3.344768000     -0.096410000     -0.351703000
C        4.005151000      1.108503000     -0.675432000
H        5.067420000      1.107952000     -0.890838000
C        3.328128000      2.298621000     -0.723540000
C        1.951850000      2.335764000     -0.443063000
C        1.272058000      1.186973000     -0.112463000
H        3.850466000      3.213139000     -0.976689000
H        1.430839000      3.283837000     -0.488763000
H        3.699432000     -3.462093000      0.094925000
H        1.270869000     -3.189020000      0.558693000
N        1.248716000     -1.184967000      0.250806000
Ni      -0.627562000     -1.128021000      0.611656000
P       -0.507956000      1.018811000      0.228832000
F       -0.670146000     -2.915987000      0.998212000
F       -2.432900000     -0.923244000      0.965164000
C       -1.436982000      1.602545000     -1.252845000
H       -2.441377000      1.205920000     -1.070186000
C       -0.964026000      2.046128000      1.699755000
H       -2.039587000      2.206124000      1.563207000
C       -0.254578000      3.396255000      1.802478000
H       -0.674084000      3.958151000      2.641913000
H        0.812791000      3.260786000      1.997356000
H       -0.365792000      4.010157000      0.907154000
C       -0.753352000      1.220846000      2.972753000
H       -1.044741000      1.810933000      3.846879000
H       -1.350940000      0.307619000      2.960824000
H        0.299189000      0.943868000      3.094342000
C       -1.536780000      3.116121000     -1.424930000
H       -2.144398000      3.334045000     -2.308138000
H       -2.018438000      3.599226000     -0.572239000
H       -0.557052000      3.576485000     -1.583283000
C       -0.871679000      0.918807000     -2.499091000
H       -0.807368000     -0.163750000     -2.370972000
H       -1.533606000      1.108693000     -3.348037000
H        0.120995000      1.306542000     -2.748301000
N        5.334217000     -1.479393000     -0.545001000
H        5.879729000     -0.711639000     -0.891776000
H        5.761644000     -2.389435000     -0.566318000

45
1D
S       -3.880337000     -0.635250000      0.241720000
O       -5.007216000      0.267254000      0.049899000
C       -0.928070000      3.383300000     -0.514519000
C       -1.259294000      2.041430000     -0.601066000
C        0.361805000      3.766411000     -0.174754000
C        0.892496000      1.377090000     -0.072050000
C        1.322596000      2.718616000      0.047094000
C        2.671779000      2.971753000      0.376726000
H        3.031146000      3.991254000      0.456198000
C        3.555995000      1.948116000      0.594337000
C        3.126088000      0.615802000      0.480778000
C        1.824196000      0.326479000      0.145614000
H        4.587058000      2.161853000      0.847783000
H        3.835278000     -0.183608000      0.654767000
H       -1.695568000      4.125462000     -0.694124000
H       -2.269649000      1.739014000     -0.841999000
N       -0.404994000      1.048053000     -0.389107000
Ni      -0.970067000     -0.794729000     -0.442729000
P        1.076279000     -1.319592000     -0.031569000
F       -1.324781000     -2.567261000     -0.437497000
C        1.222270000     -2.226699000      1.564162000
H        0.527330000     -3.058057000      1.403930000
C        1.925396000     -2.254434000     -1.380376000
H        1.679487000     -3.297499000     -1.151575000
C        3.444530000     -2.087300000     -1.436818000
H        3.850712000     -2.769394000     -2.189227000
H        3.713809000     -1.070385000     -1.734842000
H        3.939460000     -2.310816000     -0.489926000
C        1.285709000     -1.884169000     -2.721753000
H        1.774115000     -2.438262000     -3.528743000
H        0.220950000     -2.122455000     -2.737796000
H        1.404152000     -0.816136000     -2.932793000
C        2.605094000     -2.782363000      1.893110000
H        2.556592000     -3.322033000      2.843458000
H        2.958678000     -3.485999000      1.136609000
H        3.347705000     -1.987614000      2.009549000
C        0.668050000     -1.347085000      2.687019000
H       -0.339927000     -0.987887000      2.463723000
H        0.616911000     -1.925722000      3.613299000
H        1.310745000     -0.480123000      2.868736000
N        0.702050000      5.067508000     -0.080971000
H        1.572102000      5.358779000      0.326950000
H       -0.016767000      5.767678000     -0.151971000
O       -2.811157000     -0.308979000     -0.793285000
F       -3.046941000      0.061197000      1.631167000

45
1E
S       -3.711475000     -1.119129000     -0.054277000
O       -3.900368000      0.327287000      0.093902000
C        3.464710000     -2.258013000     -0.028306000
C        2.081837000     -2.274951000      0.053111000
C        4.150850000     -1.052168000     -0.077324000
C        1.959229000      0.036612000      0.027955000
C        3.365041000      0.152772000     -0.069451000
C        3.931900000      1.441698000     -0.169595000
H        5.003407000      1.561901000     -0.277792000
C        3.145715000      2.563308000     -0.160502000
C        1.750718000      2.442192000     -0.051336000
C        1.157008000      1.205054000      0.045757000
H        3.595489000      3.544764000     -0.247180000
H        1.146688000      3.339523000     -0.051565000
H        4.000171000     -3.199049000     -0.041104000
H        1.522456000     -3.201647000      0.105916000
N        1.329347000     -1.181715000      0.089508000
Ni      -0.576930000     -1.351264000      0.262424000
P       -0.632301000      0.860134000      0.093343000
F       -0.415131000     -3.167649000      0.342686000
C       -1.313849000      1.476787000     -1.510364000
H       -2.317044000      1.048163000     -1.517485000
C       -1.391167000      1.752600000      1.526063000
H       -2.445302000      1.801688000      1.237418000
C       -0.860278000      3.157795000      1.806253000
H       -1.473621000      3.615327000      2.588055000
H        0.168351000      3.125665000      2.175776000
H       -0.897305000      3.816743000      0.937197000
C       -1.267900000      0.871087000      2.772730000
H       -1.730132000      1.375166000      3.626533000
H       -1.763614000     -0.091282000      2.636410000
H       -0.218186000      0.684596000      3.024505000
C       -1.441509000      2.991028000     -1.647927000
H       -1.889616000      3.218424000     -2.619841000
H       -2.095782000      3.415450000     -0.883889000
H       -0.473359000      3.498908000     -1.611430000
C       -0.517682000      0.852222000     -2.657517000
H       -0.434846000     -0.232768000     -2.551575000
H       -1.028262000      1.051062000     -3.603508000
H        0.490954000      1.272307000     -2.724060000
N        5.496731000     -1.016439000     -0.156226000
H        6.013253000     -0.167222000     -0.013095000
H        6.014140000     -1.875337000     -0.074740000
O       -2.432259000     -1.583600000      0.600116000
F       -3.204306000     -1.218294000     -1.702300000

45
1F
S       -3.326080000     -0.079362000      0.047420000
O       -4.237385000     -1.067388000      0.589097000
C       -0.558344000      3.491339000     -0.442391000
C       -1.061467000      2.203146000     -0.487962000
C        0.769457000      3.713926000     -0.108672000
C        1.000882000      1.274620000     -0.008202000
C        1.598558000      2.553306000      0.079876000
C        2.986111000      2.642762000      0.322509000
H        3.467913000      3.611692000      0.376938000
C        3.758622000      1.520827000      0.469125000
C        3.169809000      0.251904000      0.362025000
C        1.821058000      0.122754000      0.125209000
H        4.822438000      1.610734000      0.650924000
H        3.791280000     -0.629969000      0.453670000
H       -1.229265000      4.318840000     -0.634627000
H       -2.105351000      2.060413000     -0.733844000
N       -0.348006000      1.105867000     -0.248550000
Ni      -1.125871000     -0.665640000     -0.178852000
P        0.895666000     -1.425330000     -0.052654000
F       -1.619144000     -2.396362000     -0.212162000
C        1.102663000     -2.448685000      1.462373000
H        0.332752000     -3.213484000      1.313448000
C        1.485491000     -2.357296000     -1.534686000
H        1.212014000     -3.392991000     -1.304521000
C        2.990159000     -2.270571000     -1.789996000
H        3.248901000     -2.921525000     -2.629900000
H        3.283041000     -1.252003000     -2.058778000
H        3.590186000     -2.585837000     -0.933890000
C        0.686299000     -1.901221000     -2.758884000
H        1.020532000     -2.450460000     -3.643785000
H       -0.381434000     -2.082705000     -2.625682000
H        0.835391000     -0.834066000     -2.952851000
C        2.460958000     -3.126525000      1.624926000
H        2.441618000     -3.754975000      2.520097000
H        2.706578000     -3.772921000      0.779601000
H        3.266424000     -2.398669000      1.758355000
C        0.723401000     -1.614212000      2.687417000
H       -0.269458000     -1.168246000      2.583332000
H        0.709529000     -2.252563000      3.574784000
H        1.446370000     -0.811360000      2.861943000
N        1.266964000      4.961039000     -0.007073000
H        2.165949000      5.138936000      0.403945000
H        0.637873000      5.744344000     -0.064732000
O       -3.856886000      0.796052000     -1.000408000
F       -3.154976000      1.028627000      1.368647000

45
1G
S       -2.986488000     -1.058362000      0.046294000
O       -3.763288000     -2.232229000      0.378150000
C        3.148560000     -2.530695000      0.040677000
C        1.771578000     -2.390671000      0.077223000
C        3.966640000     -1.409993000     -0.034341000
C        1.910443000     -0.081998000     -0.029352000
C        3.321785000     -0.124786000     -0.097585000
C        4.027478000      1.090103000     -0.237178000
H        5.107122000      1.089633000     -0.332224000
C        3.368653000      2.290470000     -0.282702000
C        1.968167000      2.329147000     -0.180718000
C        1.242102000      1.167693000     -0.054686000
H        3.923441000      3.213455000     -0.397956000
H        1.466422000      3.287658000     -0.203988000
H        3.577612000     -3.524090000      0.079240000
H        1.111860000     -3.248624000      0.131241000
N        1.148316000     -1.219308000      0.054670000
Ni      -0.783127000     -1.164820000      0.084447000
P       -0.569437000      1.030406000      0.079895000
F       -0.866331000     -2.974408000      0.087731000
C       -1.324951000      1.849138000     -1.392092000
H       -2.371617000      1.543549000     -1.312672000
C       -1.082915000      1.864603000      1.649949000
H       -2.149757000      2.045293000      1.492756000
C       -0.366542000      3.177845000      1.964317000
H       -0.831340000      3.629864000      2.845185000
H        0.686906000      3.006106000      2.200938000
H       -0.423323000      3.907449000      1.155175000
C       -0.919333000      0.874273000      2.806733000
H       -1.530826000     -0.019302000      2.670205000
H        0.124595000      0.563353000      2.920085000
H       -1.228483000      1.349302000      3.742052000
C       -1.272455000      3.374224000     -1.422914000
H       -1.799994000      3.724493000     -2.314914000
H       -1.766460000      3.821817000     -0.558646000
H       -0.248907000      3.753568000     -1.484965000
C       -0.731923000      1.225848000     -2.657197000
H       -0.820113000      0.136730000     -2.653455000
H       -1.274258000      1.594814000     -3.531533000
H        0.323365000      1.489229000     -2.778468000
N        5.308141000     -1.529407000     -0.070941000
H        5.915728000     -0.739347000      0.051111000
H        5.723764000     -2.438254000      0.044151000
O       -3.518157000      0.224322000      0.512916000
F       -3.174801000     -0.916809000     -1.641329000

45
1H
S       -1.259660000     -2.471433000     -1.092048000
O        0.009516000     -2.468859000     -1.821149000
O       -2.376687000     -1.889505000     -1.828915000
C        3.353060000     -1.607189000      0.507124000
C        1.992096000     -1.766885000      0.711168000
C        3.855999000     -0.400594000      0.038407000
C        1.547393000      0.409490000      0.056802000
C        2.916765000      0.669013000     -0.171561000
C        3.297127000      1.962519000     -0.589775000
H        4.343693000      2.198667000     -0.741156000
C        2.365631000      2.946515000     -0.798155000
C        1.003228000      2.677722000     -0.589747000
C        0.595766000      1.437063000     -0.160253000
H        2.677735000      3.932012000     -1.121575000
H        0.272709000      3.457869000     -0.768609000
H        4.014905000     -2.442992000      0.697186000
H        1.573088000     -2.699512000      1.069725000
N        1.098777000     -0.813012000      0.489038000
Ni      -0.776931000     -1.170699000      0.747761000
P       -1.114124000      0.902078000      0.130020000
F       -0.377244000     -2.735499000      1.639051000
F       -2.548356000     -1.235093000      1.127573000
C       -2.104580000      1.229499000     -1.392555000
H       -2.878182000      0.457867000     -1.325529000
C       -1.788643000      1.842113000      1.575188000
H       -2.870894000      1.707140000      1.478701000
C       -1.448484000      3.333199000      1.583380000
H       -1.980657000      3.812283000      2.410227000
H       -0.379136000      3.487299000      1.750539000
H       -1.733250000      3.851609000      0.667041000
C       -1.328772000      1.176815000      2.876023000
H       -1.707265000      1.747652000      3.728974000
H       -1.704393000      0.156162000      2.955719000
H       -0.236242000      1.158210000      2.950458000
C       -2.775764000      2.599980000     -1.462726000
H       -3.398805000      2.638242000     -2.360942000
H       -3.424451000      2.794672000     -0.606370000
H       -2.042859000      3.408585000     -1.540206000
C       -1.262649000      0.960317000     -2.642940000
H       -0.709335000      0.021858000     -2.589561000
H       -1.923716000      0.897627000     -3.510823000
H       -0.546722000      1.768192000     -2.818463000
N        5.176457000     -0.229383000     -0.181213000
H        5.520819000      0.547392000     -0.717505000
H        5.785507000     -1.027969000     -0.118822000

45
1_H2O_a
C       -3.450733000      1.228012000     -0.333072000
C       -2.131455000      1.633686000     -0.471265000
C       -3.747091000     -0.088876000     -0.015330000
C       -1.332335000     -0.489383000     -0.010809000
C       -2.643139000     -0.999728000      0.126249000
C       -2.810582000     -2.377979000      0.382955000
H       -3.805510000     -2.802127000      0.452582000
C       -1.730423000     -3.209296000      0.521924000
C       -0.427684000     -2.693093000      0.415855000
C       -0.219758000     -1.358688000      0.157156000
H       -1.877228000     -4.265679000      0.711048000
H        0.413430000     -3.362987000      0.540640000
H       -4.240994000      1.957106000     -0.460939000
H       -1.873690000      2.658079000     -0.712818000
N       -1.091351000      0.828446000     -0.312793000
Ni       0.699658000      1.503586000     -0.484795000
P        1.374164000     -0.504321000     -0.056051000
F        0.077109000      3.223328000     -0.867309000
F        2.445301000      1.988091000     -0.569221000
C        2.264820000     -1.264083000     -1.479187000
H        3.072468000     -0.541228000     -1.639642000
C        2.406232000     -0.681802000      1.469082000
H        3.425654000     -0.554835000      1.087377000
C        2.294930000     -2.028224000      2.184171000
H        3.026338000     -2.062554000      2.996863000
H        1.304047000     -2.154790000      2.628597000
H        2.491016000     -2.880866000      1.530911000
C        2.097354000      0.477284000      2.420573000
H        2.710545000      0.388062000      3.322376000
H        2.312337000      1.435292000      1.946250000
H        1.046551000      0.473309000      2.726459000
C        2.869966000     -2.644197000     -1.236995000
H        3.402849000     -2.966398000     -2.136662000
H        3.590465000     -2.642436000     -0.416484000
H        2.102499000     -3.395526000     -1.029574000
C        1.351776000     -1.243853000     -2.706618000
H        0.938622000     -0.247236000     -2.883722000
H        1.919433000     -1.534720000     -3.594748000
H        0.520508000     -1.947023000     -2.594403000
N       -5.025486000     -0.509868000      0.122158000
H       -5.231650000     -1.370816000      0.597917000
H       -5.756216000      0.182209000      0.138248000
O        0.078519000      3.644795000      1.775207000
H        0.016602000      3.643499000      0.801399000
H        1.025815000      3.606202000      1.916791000

45
1_H2O_b
C        3.365198000     -1.857815000     -0.027393000
C        2.001584000     -2.076776000      0.091524000
C        3.861586000     -0.565839000     -0.137025000
C        1.536767000      0.190447000     -0.002970000
C        2.906683000      0.510506000     -0.142128000
C        3.271521000      1.866828000     -0.292302000
H        4.311211000      2.141121000     -0.426790000
C        2.327193000      2.859251000     -0.295883000
C        0.967573000      2.537420000     -0.145775000
C        0.568512000      1.230360000      0.004690000
H        2.624204000      3.893415000     -0.421019000
H        0.232636000      3.332044000     -0.154027000
H        4.037824000     -2.706855000     -0.025254000
H        1.582194000     -3.072410000      0.186419000
N        1.098450000     -1.106267000      0.111476000
Ni      -0.762346000     -1.529783000      0.329161000
P       -1.138086000      0.607661000      0.138308000
F       -0.390031000     -3.324587000      0.394930000
F       -2.554359000     -1.778062000      0.605397000
C       -2.013180000      1.044595000     -1.424015000
H       -2.904632000      0.409156000     -1.382772000
C       -1.982515000      1.391133000      1.583369000
H       -3.044482000      1.261197000      1.346025000
C       -1.686617000      2.874584000      1.806534000
H       -2.336703000      3.252228000      2.601121000
H       -0.653061000      3.021371000      2.131674000
H       -1.860317000      3.488569000      0.921286000
C       -1.662611000      0.577075000      2.840960000
H       -2.167009000      1.019078000      3.705428000
H       -1.993740000     -0.457357000      2.738332000
H       -0.586802000      0.578253000      3.046696000
C       -2.433052000      2.503237000     -1.580496000
H       -2.956453000      2.622557000     -2.533861000
H       -3.119362000      2.821049000     -0.792775000
H       -1.574882000      3.182513000     -1.595344000
C       -1.177152000      0.556298000     -2.609132000
H       -0.886228000     -0.491447000     -2.492475000
H       -1.765758000      0.635999000     -3.526923000
H       -0.267294000      1.151396000     -2.735988000
N        5.185680000     -0.335339000     -0.263997000
H        5.574681000      0.583657000     -0.153219000
H        5.825777000     -1.104424000     -0.159122000
O       -3.719866000     -1.704878000     -1.792687000
H       -3.101159000     -2.228366000     -2.303685000
H       -3.393084000     -1.807464000     -0.878400000

48
1_CH3OH_a
C        3.163753000      2.108516000     -0.202264000
C        1.790234000      2.070993000     -0.387740000
C        3.865345000      0.946956000      0.093953000
C        1.704581000     -0.199625000      0.044370000
C        3.103918000     -0.267050000      0.227522000
C        3.685187000     -1.520205000      0.522700000
H        4.753890000     -1.604546000      0.681121000
C        2.921330000     -2.654101000      0.616766000
C        1.528007000     -2.579055000      0.447173000
C        0.921734000     -1.374865000      0.186156000
H        3.388321000     -3.608165000      0.828823000
H        0.936904000     -3.485071000      0.521336000
H        3.682237000      3.052776000     -0.312364000
H        1.227275000      2.957424000     -0.655339000
N        1.060879000      0.968999000     -0.280421000
Ni      -0.829325000      1.004047000     -0.655870000
P       -0.862387000     -1.067164000     -0.006362000
F       -0.739709000      2.810046000     -1.122061000
F       -2.601969000      0.907821000     -1.009917000
C       -1.593054000     -1.343049000      1.673904000
H       -0.850799000     -0.869612000      2.326831000
C       -1.469027000     -2.344728000     -1.187655000
H       -1.179007000     -3.317547000     -0.773252000
C       -0.772365000     -2.141204000     -2.534940000
H       -1.038320000     -1.170867000     -2.963522000
H        0.316381000     -2.193480000     -2.450065000
H       -1.091802000     -2.918291000     -3.235264000
C       -2.990889000     -2.283150000     -1.335824000
H       -3.506044000     -2.545011000     -0.409419000
H       -3.306539000     -1.280027000     -1.629827000
H       -3.309046000     -2.993686000     -2.104324000
C       -2.912503000     -0.585714000      1.845912000
H       -2.781987000      0.481448000      1.665414000
H       -3.688304000     -0.943751000      1.166560000
H       -3.269944000     -0.721617000      2.871326000
C       -1.709978000     -2.817059000      2.059732000
H       -0.750771000     -3.337592000      2.008042000
H       -2.065828000     -2.895580000      3.091092000
H       -2.425354000     -3.348009000      1.426122000
N        5.202925000      0.963494000      0.264338000
H        5.712590000      1.812585000      0.089375000
H        5.741794000      0.120107000      0.342220000
O       -1.556818000      3.320788000      1.368856000
H       -1.225144000      3.287033000      0.453821000
C       -2.965143000      3.307225000      1.276058000
H       -3.364286000      4.270415000      0.924466000
H       -3.319589000      2.523262000      0.596280000
H       -3.373494000      3.124080000      2.274968000

48
1_CH3OH_b
C        2.852340000     -2.486998000      0.311618000
C        1.495481000     -2.297116000      0.521159000
C        3.655235000     -1.427114000     -0.088668000
C        1.629012000     -0.052626000     -0.037492000
C        3.016851000     -0.152792000     -0.287573000
C        3.707650000      0.995474000     -0.732794000
H        4.767383000      0.944545000     -0.953042000
C        3.059605000      2.188868000     -0.913089000
C        1.682962000      2.288057000     -0.649999000
C        0.970788000      1.194611000     -0.216128000
H        3.604593000      3.057794000     -1.261252000
H        1.187484000      3.239804000     -0.794047000
H        3.277479000     -3.470678000      0.467573000
H        0.840880000     -3.103170000      0.833897000
N        0.882002000     -1.132027000      0.365941000
Ni      -1.007283000     -0.993533000      0.662221000
P       -0.813875000      1.102852000      0.135380000
F       -1.119175000     -2.768280000      1.129460000
F       -2.808438000     -0.703750000      0.857314000
C       -1.749572000      1.577008000     -1.380860000
H       -2.771262000      1.289074000     -1.108610000
C       -1.239520000      2.276282000      1.503355000
H       -2.306160000      2.467816000      1.339851000
C       -0.476014000      3.600751000      1.492748000
H       -0.875174000      4.252622000      2.275346000
H        0.584227000      3.440911000      1.706805000
H       -0.557474000      4.137191000      0.545724000
C       -1.075415000      1.561858000      2.847865000
H       -1.350790000      2.239845000      3.661339000
H       -1.709417000      0.675690000      2.908458000
H       -0.036606000      1.254208000      3.007136000
C       -1.733340000      3.061342000     -1.738201000
H       -2.362280000      3.223632000     -2.618409000
H       -2.129397000      3.687340000     -0.935847000
H       -0.727255000      3.407833000     -1.991384000
C       -1.301795000      0.693287000     -2.546664000
H       -1.458449000     -0.364266000     -2.322683000
H       -1.901012000      0.929884000     -3.430492000
H       -0.250151000      0.864658000     -2.798123000
N        4.975812000     -1.596866000     -0.305907000
H        5.598079000     -0.820947000     -0.442388000
H        5.400503000     -2.481102000     -0.083926000
O       -3.325505000     -1.779374000     -1.554554000
H       -3.269484000     -1.379498000     -0.669905000
C       -3.246306000     -3.178266000     -1.376280000
H       -3.071710000     -3.635657000     -2.354939000
H       -2.430495000     -3.457349000     -0.699627000
H       -4.181351000     -3.594268000     -0.973103000

47
1_CF3Cl_a
C       -0.610841000      3.220848000     -1.361952000
C       -0.630983000      1.853488000     -1.593683000
C        0.249875000      3.756613000     -0.414660000
C        1.010356000      1.465422000     -0.006686000
C        1.086560000      2.840205000      0.313089000
C        1.971032000      3.249995000      1.334854000
H        2.029845000      4.294375000      1.619053000
C        2.755931000      2.344100000      1.998122000
C        2.695749000      0.981100000      1.660731000
C        1.845305000      0.537560000      0.675231000
H        3.425194000      2.674804000      2.782971000
H        3.330525000      0.280264000      2.188038000
H       -1.269317000      3.861600000     -1.934954000
H       -1.292977000      1.402606000     -2.324671000
N        0.144977000      0.986550000     -0.959119000
Ni       0.035082000     -0.891061000     -1.362819000
P        1.602964000     -1.175983000      0.104246000
F       -1.356011000     -0.602872000     -2.544165000
F        0.071799000     -2.682138000     -1.634156000
C        1.049866000     -2.205828000      1.529532000
H        0.802199000     -3.149260000      1.030486000
C        3.199316000     -1.858111000     -0.539387000
H        3.075797000     -2.938081000     -0.400004000
C        4.458663000     -1.392989000      0.191424000
H        5.324082000     -1.931029000     -0.206246000
H        4.632943000     -0.325614000      0.030090000
H        4.424707000     -1.575250000      1.267361000
C        3.293556000     -1.570984000     -2.040281000
H        4.217971000     -1.997042000     -2.441942000
H        2.448895000     -2.005428000     -2.577251000
H        3.309230000     -0.493481000     -2.235067000
C        2.090167000     -2.469300000      2.614808000
H        1.663652000     -3.138698000      3.367941000
H        2.987020000     -2.953118000      2.222515000
H        2.381357000     -1.548453000      3.128569000
C       -0.240575000     -1.616454000      2.101046000
H       -1.000110000     -1.496894000      1.326315000
H       -0.645653000     -2.284991000      2.865678000
H       -0.066014000     -0.641134000      2.566560000
N        0.279589000      5.084153000     -0.164508000
H        1.033535000      5.498662000      0.353898000
H       -0.237835000      5.702924000     -0.765950000
C       -4.243181000     -0.427074000      0.905557000
Cl      -3.242981000     -0.541055000     -0.528833000
F       -5.181898000     -1.364792000      0.908901000
F       -3.506726000     -0.575601000      2.005445000
F       -4.841373000      0.759199000      0.972966000

47
1_CF3Cl_b
C       -4.726456000     -1.421112000      0.074561000
C       -3.407262000     -1.850236000      0.080960000
C       -5.021975000     -0.065671000      0.037298000
C       -2.604392000      0.319930000      0.005983000
C       -3.914159000      0.852559000      0.018574000
C       -4.074215000      2.255645000      0.025851000
H       -5.064839000      2.694072000      0.061173000
C       -2.989719000      3.093180000      0.010814000
C       -1.690042000      2.560145000     -0.024276000
C       -1.488818000      1.200174000     -0.035020000
H       -3.131478000      4.166968000      0.027003000
H       -0.844820000      3.236690000     -0.039995000
H       -5.519332000     -2.158311000      0.097407000
H       -3.141082000     -2.901208000      0.114013000
N       -2.365907000     -1.031965000      0.043469000
Ni      -0.575052000     -1.742997000      0.070137000
P        0.105057000      0.316689000     -0.044209000
F       -1.207068000     -3.467818000      0.134895000
F        1.172012000     -2.245328000      0.073730000
C        1.084074000      0.872048000      1.416688000
H        1.845129000      0.088373000      1.478293000
C        1.027031000      0.740931000     -1.593320000
H        2.071637000      0.564375000     -1.320468000
C        0.874002000      2.182430000     -2.075774000
H        1.531919000      2.344052000     -2.934641000
H       -0.150695000      2.380909000     -2.401473000
H        1.141833000      2.918171000     -1.315127000
C        0.643166000     -0.256794000     -2.688835000
H        1.197359000     -0.032205000     -3.605237000
H        0.871133000     -1.280513000     -2.386970000
H       -0.425290000     -0.196867000     -2.921180000
C        1.776731000      2.226125000      1.285443000
H        2.368891000      2.416206000      2.185403000
H        2.459005000      2.263890000      0.433973000
H        1.056965000      3.044744000      1.192108000
C        0.215401000      0.785639000      2.672297000
H       -0.258927000     -0.195032000      2.766846000
H        0.834607000      0.943757000      3.559526000
H       -0.568833000      1.548476000      2.669424000
N       -6.298994000      0.373747000      0.047650000
H       -6.526258000      1.328911000     -0.162626000
H       -7.045482000     -0.294441000     -0.042325000
C        4.989768000      0.186341000      0.088510000
Cl       3.893027000     -1.175820000     -0.006768000
F        4.662638000      1.107301000     -0.818330000
F        4.923863000      0.753725000      1.288267000
F        6.241689000     -0.183319000     -0.131577000

47
1_CF3Br_a
C       -0.028600000      3.400777000     -1.224955000
C        0.136562000      2.062129000     -1.550440000
C       -0.898426000      3.770776000     -0.209453000
C       -1.381940000      1.385528000      0.060947000
C       -1.630692000      2.722006000      0.447971000
C       -2.596250000      2.968616000      1.448263000
H       -2.832216000      3.986823000      1.734483000
C       -3.269449000      1.940330000      2.053244000
C       -3.001702000      0.610977000      1.683996000
C       -2.075149000      0.325716000      0.708541000
H       -4.012322000      2.148444000      2.813588000
H       -3.537634000     -0.190457000      2.176458000
H        0.539680000      4.148442000     -1.764419000
H        0.816155000      1.738453000     -2.331340000
N       -0.495049000      1.070900000     -0.938823000
Ni      -0.175214000     -0.754294000     -1.460414000
P       -1.621750000     -1.312177000      0.050232000
F        1.107738000     -0.227719000     -2.689402000
F       -0.032215000     -2.520047000     -1.842736000
C       -3.131525000     -2.098476000     -0.658245000
H       -2.698263000     -2.947048000     -1.199172000
C       -0.968349000     -2.380543000      1.414481000
H       -1.148044000     -3.393888000      1.038014000
C       -1.653482000     -2.209538000      2.770279000
H       -1.261259000     -2.955923000      3.467293000
H       -1.443102000     -1.223296000      3.192828000
H       -2.736251000     -2.340084000      2.725355000
C        0.543959000     -2.173233000      1.537315000
H        0.943336000     -2.818341000      2.325486000
H        1.051292000     -2.414113000      0.602673000
H        0.777328000     -1.137214000      1.804044000
C       -4.158255000     -2.617168000      0.344969000
H       -4.974686000     -3.106547000     -0.194719000
H       -3.733719000     -3.354643000      1.029209000
H       -4.599873000     -1.805986000      0.931198000
C       -3.756070000     -1.146548000     -1.679853000
H       -3.023068000     -0.813090000     -2.419071000
H       -4.562897000     -1.656227000     -2.213927000
H       -4.182312000     -0.263473000     -1.193390000
N       -1.078525000      5.068308000      0.126877000
H       -1.508696000      5.319160000      0.999829000
H       -0.465514000      5.758279000     -0.274243000
C        3.907069000     -0.137616000      1.165193000
Br       3.020840000     -0.143902000     -0.554601000
F        3.243191000      0.628920000      2.029223000
F        3.967550000     -1.364490000      1.669554000
F        5.145260000      0.332594000      1.067705000

47
1_CF3Br_b
C        3.263248000     -3.097349000      0.257724000
C        2.125641000     -2.488223000      0.767198000
C        4.123709000     -2.392689000     -0.571292000
C        2.599080000     -0.495335000     -0.315072000
C        3.766555000     -1.038314000     -0.898725000
C        4.517188000     -0.233490000     -1.784324000
H        5.395021000     -0.635374000     -2.277309000
C        4.142720000      1.054998000     -2.062125000
C        2.998846000      1.601863000     -1.455554000
C        2.236033000      0.851009000     -0.592592000
H        4.726668000      1.655398000     -2.749067000
H        2.723071000      2.625395000     -1.677094000
H        3.474079000     -4.125608000      0.524494000
H        1.435599000     -3.007123000      1.424159000
N        1.788527000     -1.231980000      0.513694000
Ni       0.192584000     -0.487843000      1.286522000
P        0.714715000      1.356822000      0.270829000
F       -0.187010000     -2.064331000      2.147903000
F       -1.269523000      0.391940000      1.929505000
C       -0.532053000      1.892961000     -0.974649000
H       -1.445482000      1.896432000     -0.369768000
C        1.095420000      2.763182000      1.409909000
H        0.114928000      3.228194000      1.562622000
C        2.077906000      3.803654000      0.871264000
H        2.146235000      4.632341000      1.582242000
H        3.079475000      3.377292000      0.768143000
H        1.781625000      4.222050000     -0.092227000
C        1.577629000      2.198326000      2.749229000
H        1.781440000      3.017726000      3.445120000
H        0.828518000      1.543298000      3.197376000
H        2.504606000      1.628586000      2.625191000
C       -0.337579000      3.278965000     -1.583696000
H       -1.160900000      3.487373000     -2.273584000
H       -0.339389000      4.065760000     -0.826594000
H        0.591077000      3.346633000     -2.157925000
C       -0.670372000      0.811368000     -2.048443000
H       -0.784124000     -0.184507000     -1.612702000
H       -1.555255000      1.010122000     -2.658907000
H        0.201435000      0.797278000     -2.709961000
N        5.237315000     -2.969212000     -1.078365000
H        5.978332000     -2.410742000     -1.463230000
H        5.507507000     -3.874427000     -0.731223000
C       -4.799049000     -0.737497000     -0.970746000
Br      -3.417684000     -0.369188000      0.337581000
F       -4.971990000     -2.044143000     -1.130798000
F       -4.473640000     -0.218300000     -2.154202000
F       -5.961065000     -0.209552000     -0.599749000

47
1_CF3I_a
C       -0.333104000      3.379569000     -1.144372000
C       -0.132493000      2.035869000     -1.421286000
C       -1.292647000      3.767079000     -0.219759000
C       -1.787899000      1.385233000      0.061107000
C       -2.076365000      2.728352000      0.393624000
C       -3.128591000      2.990881000      1.297914000
H       -3.391603000      4.013251000      1.542870000
C       -3.851600000      1.972170000      1.860040000
C       -3.547889000      0.636942000      1.544439000
C       -2.533908000      0.336121000      0.665543000
H       -4.659802000      2.192665000      2.546691000
H       -4.125365000     -0.156130000      2.002134000
H        0.278048000      4.118269000     -1.648021000
H        0.615905000      1.706077000     -2.132409000
N       -0.811400000      1.053332000     -0.845988000
Ni      -0.440644000     -0.781082000     -1.288731000
P       -2.014397000     -1.313206000      0.092181000
F        0.973340000     -0.288431000     -2.392624000
F       -0.240095000     -2.553589000     -1.599758000
C       -3.447200000     -2.138433000     -0.720936000
H       -2.958681000     -2.995150000     -1.198380000
C       -1.461652000     -2.340686000      1.529561000
H       -1.621791000     -3.364586000      1.173557000
C       -2.240865000     -2.125594000      2.827010000
H       -1.901310000     -2.851415000      3.571545000
H       -2.057394000     -1.127570000      3.234116000
H       -3.318439000     -2.256378000      2.709492000
C        0.040278000     -2.135871000      1.748098000
H        0.376226000     -2.744836000      2.592821000
H        0.609281000     -2.426394000      0.864200000
H        0.270984000     -1.090445000      1.977987000
C       -4.546324000     -2.644522000      0.209923000
H       -5.308403000     -3.161685000     -0.380719000
H       -4.169057000     -3.355524000      0.947744000
H       -5.044842000     -1.824066000      0.734499000
C       -3.997917000     -1.225804000     -1.817831000
H       -3.212230000     -0.902977000     -2.506019000
H       -4.751777000     -1.763341000     -2.399681000
H       -4.473315000     -0.335443000     -1.394477000
N       -1.505139000      5.069961000      0.067457000
H       -2.028447000      5.344468000      0.880031000
H       -0.866128000      5.755879000     -0.298179000
C        4.384199000      0.004776000      1.136610000
I        2.955201000     -0.180628000     -0.472472000
F        4.987999000      1.196866000      1.121086000
F        5.335333000     -0.926554000      1.063659000
F        3.788547000     -0.123022000      2.327035000

47
1_CF3I_b
C        4.959888000     -2.144106000      0.276678000
C        3.587120000     -2.227276000      0.101563000
C        5.580857000     -0.906294000      0.374649000
C        3.353441000      0.077165000      0.113709000
C        4.745609000      0.261819000      0.276504000
C        5.252208000      1.579403000      0.320524000
H        6.316858000      1.753406000      0.423307000
C        4.420576000      2.663629000      0.219930000
C        3.035649000      2.476145000      0.077305000
C        2.499757000      1.210665000      0.028669000
H        4.828402000      3.666633000      0.250279000
H        2.390281000      3.342776000      0.008923000
H        5.538137000     -3.057857000      0.335121000
H        3.072206000     -3.177778000      0.014082000
N        2.788829000     -1.171510000      0.024672000
Ni       0.905496000     -1.410018000     -0.266146000
P        0.747958000      0.756954000     -0.174815000
F        1.088150000     -3.234249000     -0.303085000
F       -0.889207000     -1.462811000     -0.597139000
C        0.108833000      1.502493000     -1.733581000
H       -0.850035000      0.983525000     -1.843750000
C       -0.233531000      1.421302000      1.247617000
H       -1.238227000      1.527414000      0.823150000
C        0.228005000      2.773758000      1.789907000
H       -0.477430000      3.111774000      2.554551000
H        1.211399000      2.692858000      2.260715000
H        0.276179000      3.549450000      1.023228000
C       -0.287783000      0.370099000      2.359173000
H       -0.912864000      0.733106000      3.180461000
H       -0.706769000     -0.571925000      2.000971000
H        0.710547000      0.168716000      2.761358000
C       -0.142879000      3.007839000     -1.708051000
H       -0.578309000      3.315650000     -2.663340000
H       -0.845744000      3.297682000     -0.924033000
H        0.784303000      3.573371000     -1.577273000
C        1.012414000      1.088567000     -2.896108000
H        1.153090000      0.004988000     -2.931062000
H        0.559989000      1.397880000     -3.842197000
H        1.996459000      1.562154000     -2.822794000
N        6.917620000     -0.806241000      0.528467000
H        7.362057000      0.062776000      0.762886000
H        7.458552000     -1.641212000      0.676316000
C       -5.416008000      0.196348000      0.305449000
I       -3.442475000     -0.612678000     -0.067666000
F       -5.432280000      1.521351000      0.131598000
F       -5.816328000     -0.047735000      1.553802000
F       -6.321585000     -0.327925000     -0.519164000

44
1A_SO3K
C       -2.050247000      1.416842000     -0.654030000
C       -0.722800000      1.866352000     -0.543669000
C       -2.321153000      0.086953000     -0.525736000
C        0.047659000     -0.298098000     -0.187891000
C       -1.258332000     -0.832521000     -0.299129000
C       -1.428585000     -2.233624000     -0.182179000
H       -2.419103000     -2.657201000     -0.274482000
C       -0.350605000     -3.049083000      0.028937000
C        0.944898000     -2.511552000      0.145968000
C        1.154840000     -1.157221000      0.049110000
H       -0.493495000     -4.119982000      0.108626000
H        1.778301000     -3.181436000      0.316387000
H       -2.843561000      2.126822000     -0.843991000
H       -0.443920000      2.911000000     -0.635195000
N        0.283942000      1.053103000     -0.312651000
Ni       2.070689000      1.770124000     -0.170050000
P        2.738898000     -0.264968000      0.151313000
F        1.449012000      3.483474000     -0.409125000
F        3.805782000      2.265496000     -0.019149000
C        3.856166000     -0.883310000     -1.175908000
H        4.656079000     -0.135061000     -1.150452000
C        3.517620000     -0.564573000      1.802746000
H        4.579215000     -0.369425000      1.613690000
C        3.349202000     -1.976190000      2.364689000
H        3.929010000     -2.066697000      3.287839000
H        2.303133000     -2.174636000      2.613283000
H        3.692722000     -2.755836000      1.682291000
C        3.000821000      0.483688000      2.792346000
H        3.475452000      0.336717000      3.767226000
H        3.221383000      1.495622000      2.448940000
H        1.918251000      0.393377000      2.931750000
C        4.459469000     -2.268654000     -0.958697000
H        5.137814000     -2.500327000     -1.785243000
H        5.040284000     -2.326275000     -0.035864000
H        3.692510000     -3.048456000     -0.941060000
C        3.138894000     -0.773455000     -2.522809000
H        2.735538000      0.229637000     -2.685168000
H        3.842535000     -0.986410000     -3.332119000
H        2.316451000     -1.491922000     -2.595443000
S       -4.037154000     -0.467447000     -0.629388000
O       -4.098302000     -1.407039000     -1.736936000
O       -4.313557000     -1.054988000      0.705477000
O       -4.831785000      0.770624000     -0.800658000
K       -6.102399000      0.673480000      1.472019000

47
1B_SO3K
S       -0.530791000      4.015224000      0.467470000
O        0.807166000      4.217139000     -0.067032000
O       -0.634482000      2.978773000      1.485197000
C        2.114866000      0.541031000     -1.209871000
C        0.796031000      1.024436000     -1.229774000
C        2.377469000     -0.668547000     -0.639162000
C        0.006577000     -0.897654000     -0.192403000
C        1.307115000     -1.448989000     -0.119372000
C        1.467734000     -2.730053000      0.462488000
H        2.456724000     -3.163265000      0.522296000
C        0.384566000     -3.420676000      0.933496000
C       -0.909136000     -2.874289000      0.843832000
C       -1.108184000     -1.632800000      0.289734000
H        0.520682000     -4.400475000      1.374984000
H       -1.750186000     -3.448199000      1.212471000
H        2.909948000      1.140838000     -1.630850000
H        0.560505000      1.996040000     -1.642490000
N       -0.217058000      0.352898000     -0.726833000
Ni      -1.969695000      1.144336000     -0.648602000
P       -2.682111000     -0.742131000      0.108172000
F       -1.304641000      2.824986000     -1.211750000
F       -3.663753000      1.743298000     -0.525346000
C       -3.472518000     -0.550911000      1.759346000
H       -4.232027000      0.208534000      1.544554000
C       -3.796799000     -1.678816000     -1.028586000
H       -4.791592000     -1.297283000     -0.772230000
C       -3.768306000     -3.197777000     -0.855006000
H       -4.536697000     -3.644855000     -1.492116000
H       -2.803911000     -3.608373000     -1.166029000
H       -3.963420000     -3.517953000      0.169895000
C       -3.480761000     -1.285234000     -2.474548000
H       -4.136023000     -1.834113000     -3.157099000
H       -3.631119000     -0.216915000     -2.640110000
H       -2.446680000     -1.533349000     -2.735460000
C       -4.151818000     -1.794843000      2.326259000
H       -4.628324000     -1.539216000      3.277224000
H       -4.931509000     -2.179905000      1.665717000
H       -3.434414000     -2.595098000      2.529813000
C       -2.455544000      0.047475000      2.733701000
H       -1.991191000      0.953171000      2.334831000
H       -2.959333000      0.313131000      3.667092000
H       -1.664779000     -0.670435000      2.972519000
S        4.095142000     -1.218522000     -0.515378000
O        4.885265000     -0.111091000     -1.098264000
O        4.331919000     -1.288039000      0.947446000
O        4.177402000     -2.488527000     -1.216249000
K        5.770310000      0.880844000      1.156943000

47
1C_SO3K
S       -4.945423000     -1.987511000     -0.559891000
O       -5.751142000     -0.800451000     -0.322693000
O       -4.101816000     -1.941021000     -1.740657000
C        2.441779000     -1.580916000     -0.362764000
C        1.081695000     -1.798260000     -0.085549000
C        2.901202000     -0.305889000     -0.511157000
C        0.642596000      0.485242000     -0.124356000
C        1.995382000      0.786900000     -0.409719000
C        2.363762000      2.143760000     -0.581360000
H        3.393460000      2.387626000     -0.802965000
C        1.427150000      3.135515000     -0.482660000
C        0.082943000      2.828686000     -0.201286000
C       -0.315344000      1.527044000     -0.013104000
H        1.718521000      4.168806000     -0.627420000
H       -0.637962000      3.633568000     -0.136547000
H        3.112334000     -2.424444000     -0.455235000
H        0.662838000     -2.788166000      0.057040000
N        0.217383000     -0.814419000      0.040322000
Ni      -1.607996000     -1.220984000      0.477877000
P       -2.001136000      0.923971000      0.307415000
F       -1.217657000     -2.998633000      0.650228000
F       -3.371590000     -1.468601000      0.957692000
C       -3.061137000      1.398463000     -1.124069000
H       -3.975451000      0.823246000     -0.943298000
C       -2.663161000      1.679392000      1.861120000
H       -3.747608000      1.586079000      1.732631000
C       -2.299014000      3.145629000      2.093153000
H       -2.824027000      3.506445000      2.982298000
H       -1.227096000      3.257634000      2.277412000
H       -2.575915000      3.797760000      1.263299000
C       -2.240131000      0.818985000      3.055810000
H       -2.648996000      1.244508000      3.977021000
H       -2.605230000     -0.204401000      2.957734000
H       -1.149846000      0.792193000      3.157337000
C       -3.431873000      2.876850000     -1.214330000
H       -4.084765000      3.025494000     -2.079265000
H       -3.978561000      3.219858000     -0.333691000
H       -2.553946000      3.513619000     -1.357438000
C       -2.415838000      0.885956000     -2.412785000
H       -2.190432000     -0.181091000     -2.354697000
H       -3.109820000      1.027266000     -3.245377000
H       -1.494943000      1.430930000     -2.643390000
S        4.661140000     -0.040567000     -0.822742000
O        5.267906000     -1.390213000     -0.775666000
O        4.749935000      0.641661000     -2.103057000
O        5.122075000      0.753614000      0.343275000
K        6.733301000     -1.021394000      1.358952000

43
1A_Me
C        3.445692000      1.409685000     -0.018003000
C        2.117398000      1.862415000      0.012966000
C        3.727736000      0.069855000     -0.052924000
C        1.310475000     -0.310348000     -0.030358000
C        2.622689000     -0.836337000     -0.055654000
C        2.781609000     -2.242599000     -0.078444000
H        3.778953000     -2.664770000     -0.100136000
C        1.694455000     -3.074939000     -0.069917000
C        0.391646000     -2.542861000     -0.045948000
C        0.188450000     -1.183383000     -0.034215000
H        1.832971000     -4.149459000     -0.083125000
H       -0.452337000     -3.221161000     -0.040760000
H        4.240503000      2.145390000     -0.012260000
H        1.854799000      2.914659000      0.044840000
N        1.084592000      1.046649000      0.006174000
Ni      -0.707265000      1.759778000      0.054988000
P       -1.400446000     -0.292013000      0.021602000
F       -0.074342000      3.485629000      0.086596000
F       -2.454705000      2.241556000      0.086756000
C       -2.282985000     -0.767440000      1.567615000
H       -3.086064000     -0.022956000      1.596993000
C       -2.426397000     -0.747797000     -1.447191000
H       -3.444776000     -0.512682000     -1.117847000
C       -2.353976000     -2.213213000     -1.876466000
H       -3.082190000     -2.388609000     -2.673691000
H       -1.365077000     -2.453660000     -2.276304000
H       -2.577301000     -2.912683000     -1.068818000
C       -2.065419000      0.182265000     -2.609064000
H       -2.678386000     -0.061552000     -3.482039000
H       -2.236026000      1.227377000     -2.346459000
H       -1.015067000      0.064627000     -2.896175000
C       -2.892352000     -2.166385000      1.594405000
H       -3.407338000     -2.316418000      2.548026000
H       -3.628307000     -2.312082000      0.801011000
H       -2.127540000     -2.944517000      1.513774000
C       -1.358411000     -0.522158000      2.761845000
H       -0.949112000      0.491613000      2.754754000
H       -1.916401000     -0.650775000      3.693325000
H       -0.524539000     -1.231207000      2.771318000
C        5.139862000     -0.429658000     -0.086388000
H        5.351862000     -1.064984000      0.778402000
H        5.322349000     -1.024773000     -0.985853000
H        5.845588000      0.401220000     -0.079612000

46
1B_Me
S       -3.636709000     -1.632483000      0.663583000
O       -4.643134000     -0.673482000      0.240687000
O       -2.670694000     -1.132035000      1.631567000
C       -2.103920000      2.682790000     -0.715644000
C       -1.882988000      1.302916000     -0.833167000
C       -1.111297000      3.514726000     -0.271275000
C        0.303058000      1.524895000     -0.099938000
C        0.148700000      2.922101000      0.048354000
C        1.253219000      3.673630000      0.516139000
H        1.151079000      4.744821000      0.639499000
C        2.442442000      3.067116000      0.819623000
C        2.589474000      1.676227000      0.666300000
C        1.544724000      0.908237000      0.209636000
H        3.277012000      3.655998000      1.180907000
H        3.538326000      1.215849000      0.912180000
H       -3.082471000      3.069648000     -0.971187000
H       -2.663433000      0.634398000     -1.172355000
N       -0.734208000      0.730649000     -0.536414000
Ni      -0.524145000     -1.180686000     -0.644534000
P        1.512464000     -0.896576000     -0.015456000
F       -2.337850000     -1.425268000     -1.120149000
F       -0.145017000     -2.945042000     -0.697224000
C        1.827713000     -1.704217000      1.608707000
H        1.547858000     -2.741198000      1.393373000
C        2.790212000     -1.407367000     -1.247646000
H        2.946336000     -2.467162000     -1.017482000
C        4.121015000     -0.660394000     -1.156355000
H        4.829607000     -1.103733000     -1.861833000
H        3.998330000      0.390596000     -1.431318000
H        4.573636000     -0.706166000     -0.164283000
C        2.193606000     -1.296782000     -2.653880000
H        2.934227000     -1.612989000     -3.394220000
H        1.309706000     -1.927642000     -2.760973000
H        1.913343000     -0.263325000     -2.883336000
C        3.270594000     -1.664991000      2.104425000
H        3.336624000     -2.200436000      3.056088000
H        3.961644000     -2.148281000      1.410593000
H        3.610415000     -0.641080000      2.285654000
C        0.845152000     -1.143587000      2.639376000
H       -0.191041000     -1.214814000      2.298199000
H        0.929903000     -1.710951000      3.570253000
H        1.062285000     -0.095087000      2.866747000
C       -1.336903000      4.987731000     -0.121334000
H       -1.158951000      5.306142000      0.909647000
H       -0.659843000      5.556651000     -0.765078000
H       -2.361079000      5.250509000     -0.386308000

46
1C_Me
S        3.739472000     -1.789284000      0.464665000
O        2.856404000     -1.813620000      1.618881000
O        4.860144000     -0.871204000      0.554681000
C       -3.099457000     -2.530257000     -0.416266000
C       -1.747350000     -2.236426000     -0.651270000
C       -3.947771000     -1.580994000      0.090126000
C       -2.032817000     -0.061324000      0.093180000
C       -3.401682000     -0.288415000      0.358670000
C       -4.164852000      0.779495000      0.888643000
H       -5.216391000      0.625695000      1.098065000
C       -3.593740000      1.999055000      1.142253000
C       -2.229591000      2.214115000      0.872452000
C       -1.457791000      1.205801000      0.351354000
H       -4.192295000      2.803982000      1.551807000
H       -1.791582000      3.185900000      1.074877000
H       -3.453917000     -3.529522000     -0.637225000
H       -1.048009000     -2.969788000     -1.036974000
N       -1.222133000     -1.053147000     -0.409744000
Ni       0.659409000     -0.763979000     -0.687909000
P        0.309991000      1.304551000     -0.060964000
F        0.878625000     -2.481619000     -1.273762000
F        2.451596000     -0.408615000     -0.839583000
C        1.110448000      1.914215000      1.484914000
H        0.576410000      2.835410000      1.748868000
C        0.477889000      2.596682000     -1.377764000
H        0.450002000      3.565504000     -0.864927000
C       -0.688899000      2.511667000     -2.365074000
H       -1.652733000      2.721793000     -1.897955000
H       -0.537190000      3.239693000     -3.166926000
H       -0.740704000      1.519612000     -2.825459000
C        1.809159000      2.444507000     -2.121588000
H        1.832895000      1.504701000     -2.677613000
H        1.916591000      3.268007000     -2.833847000
H        2.676155000      2.448836000     -1.461957000
C        0.908005000      0.877095000      2.591924000
H       -0.148141000      0.644744000      2.753208000
H        1.440018000     -0.049854000      2.361380000
H        1.309607000      1.268027000      3.531243000
C        2.592495000      2.232852000      1.282285000
H        2.742958000      3.085732000      0.616852000
H        3.039323000      2.485840000      2.247778000
H        3.131277000      1.373819000      0.877470000
C       -5.389792000     -1.883951000      0.358457000
H       -5.633785000     -1.715962000      1.411250000
H       -6.041632000     -1.240450000     -0.239365000
H       -5.618704000     -2.922009000      0.116772000

41
1A_OH
C        3.481361000      1.367035000     -0.024688000
C        2.162097000      1.827598000      0.009467000
C        3.718720000      0.014447000     -0.063844000
C        1.315364000     -0.331111000     -0.041032000
C        2.612648000     -0.884278000     -0.071022000
C        2.770693000     -2.286901000     -0.101567000
H        3.769988000     -2.702474000     -0.126880000
C        1.672478000     -3.105196000     -0.095851000
C        0.377113000     -2.554869000     -0.065575000
C        0.185532000     -1.192728000     -0.046068000
H        1.796470000     -4.181184000     -0.115513000
H       -0.474969000     -3.223107000     -0.060777000
H        4.292635000      2.085557000     -0.016592000
H        1.915786000      2.883778000      0.045873000
N        1.112248000      1.028435000      0.002099000
Ni      -0.667909000      1.765366000      0.059467000
P       -1.390237000     -0.279056000      0.027000000
F       -0.006788000      3.481066000      0.092675000
F       -2.408722000      2.272335000      0.094840000
C       -2.262035000     -0.751570000      1.580081000
H       -3.054475000      0.003525000      1.624063000
C       -2.446144000     -0.716624000     -1.426334000
H       -3.457684000     -0.492819000     -1.069109000
C       -2.377142000     -2.174863000     -1.879315000
H       -3.121995000     -2.341325000     -2.663041000
H       -1.396750000     -2.405495000     -2.305002000
H       -2.580160000     -2.887411000     -1.077600000
C       -2.120046000      0.235342000     -2.580579000
H       -2.755625000      0.004311000     -3.440818000
H       -2.288367000      1.274148000     -2.292644000
H       -1.077371000      0.128109000     -2.898138000
C       -2.890917000     -2.142108000      1.600078000
H       -3.402213000     -2.292808000      2.555561000
H       -3.633337000     -2.271403000      0.809774000
H       -2.137190000     -2.929883000      1.508391000
C       -1.321866000     -0.530349000      2.766635000
H       -0.896298000      0.476727000      2.762813000
H       -1.872494000     -0.656995000      3.702770000
H       -0.499676000     -1.252837000      2.762450000
O        4.938255000     -0.530489000     -0.094433000
H        5.609411000      0.158487000     -0.084839000

44
1B_OH
S       -3.664944000     -1.572590000      0.670546000
O       -4.655272000     -0.613581000      0.209691000
O       -2.709299000     -1.058920000      1.641540000
C       -2.109548000      2.683359000     -0.720836000
C       -1.882492000      1.310259000     -0.831355000
C       -1.097420000      3.496147000     -0.271880000
C        0.305868000      1.521577000     -0.098692000
C        0.163298000      2.916524000      0.051947000
C        1.254368000      3.681834000      0.517725000
H        1.130991000      4.750882000      0.634693000
C        2.444653000      3.076268000      0.820562000
C        2.591670000      1.685350000      0.665952000
C        1.549506000      0.910791000      0.210955000
H        3.278939000      3.665358000      1.181555000
H        3.542229000      1.227385000      0.910257000
H       -3.085575000      3.078352000     -0.976409000
H       -2.665061000      0.644413000     -1.170551000
N       -0.733372000      0.730714000     -0.534322000
Ni      -0.524910000     -1.180189000     -0.634959000
P        1.516787000     -0.894214000     -0.014848000
F       -2.342652000     -1.420053000     -1.099283000
F       -0.146831000     -2.945665000     -0.686268000
C        1.842598000     -1.701879000      1.607198000
H        1.570071000     -2.740790000      1.391797000
C        2.790767000     -1.403000000     -1.252105000
H        2.956588000     -2.460323000     -1.017404000
C        4.115998000     -0.644890000     -1.172435000
H        4.823977000     -1.085255000     -1.880395000
H        3.982959000      0.403959000     -1.450847000
H        4.575120000     -0.682585000     -0.182992000
C        2.185047000     -1.304520000     -2.655366000
H        2.923947000     -1.618182000     -3.398511000
H        1.305829000     -1.943325000     -2.753635000
H        1.894477000     -0.274694000     -2.888284000
C        3.286682000     -1.651818000      2.098510000
H        3.360812000     -2.190089000      3.047969000
H        3.980068000     -2.125855000      1.400626000
H        3.617458000     -0.625495000      2.282629000
C        0.859491000     -1.149518000      2.641758000
H       -0.177338000     -1.228835000      2.304377000
H        0.952356000     -1.716025000      3.572372000
H        1.068668000     -0.099245000      2.868254000
O       -1.212286000      4.816841000     -0.115712000
H       -2.100849000      5.103129000     -0.348240000

44
1C_OH
S        3.648066000     -1.909141000      0.547626000
O        2.763683000     -1.842236000      1.699188000
O        4.812071000     -1.043647000      0.601868000
C       -3.166945000     -2.566038000     -0.449413000
C       -1.814833000     -2.286993000     -0.661138000
C       -3.991488000     -1.576895000      0.031570000
C       -2.073853000     -0.089947000      0.033384000
C       -3.445398000     -0.287006000      0.292627000
C       -4.213572000      0.779130000      0.809828000
H       -5.265448000      0.618343000      1.008575000
C       -3.628955000      1.991160000      1.065664000
C       -2.261134000      2.189892000      0.799037000
C       -1.491571000      1.178410000      0.276207000
H       -4.217566000      2.802941000      1.475485000
H       -1.814881000      3.152994000      1.019912000
H       -3.539526000     -3.562088000     -0.657721000
H       -1.119106000     -3.038009000     -1.018480000
N       -1.272231000     -1.104136000     -0.435885000
Ni       0.617066000     -0.850799000     -0.676666000
P        0.276300000      1.249932000     -0.151718000
F        0.822251000     -2.591837000     -1.198028000
F        2.417276000     -0.524872000     -0.813075000
C        1.116121000      1.954509000      1.328708000
H        0.621202000      2.910853000      1.535589000
C        0.395035000      2.415906000     -1.586974000
H       -0.462166000      2.114031000     -2.200398000
C        1.666242000      2.170139000     -2.404864000
H        1.761541000      1.125480000     -2.703482000
H        1.634236000      2.787089000     -3.308071000
H        2.568966000      2.434071000     -1.850525000
C        0.227738000      3.886458000     -1.207232000
H       -0.723141000      4.081184000     -0.706263000
H        1.038267000      4.232011000     -0.560277000
H        0.248162000      4.498615000     -2.113558000
C        0.907062000      1.009085000      2.514085000
H        1.407819000      0.052110000      2.343096000
H        1.339058000      1.455979000      3.414097000
H       -0.151619000      0.819796000      2.711187000
C        2.603795000      2.198816000      1.066723000
H        2.770364000      2.966618000      0.308237000
H        3.080014000      2.537817000      1.990997000
H        3.102397000      1.283885000      0.742407000
O       -5.292264000     -1.742718000      0.280306000
H       -5.557457000     -2.645668000      0.080533000

40
1A_H
C       -3.855148000     -0.844948000     -0.069542000
C       -2.603609000     -1.485706000     -0.024865000
C       -3.907754000      0.518316000     -0.091508000
C       -1.481947000      0.551097000     -0.042517000
C       -2.702986000      1.261029000     -0.074167000
C       -2.670457000      2.675555000     -0.081086000
H       -3.609038000      3.218507000     -0.104015000
C       -1.477251000      3.344172000     -0.054118000
C       -0.261859000      2.630094000     -0.029889000
C       -0.247730000      1.255234000     -0.031848000
H       -4.856301000      1.043689000     -0.119926000
H       -1.458224000      4.427528000     -0.053542000
H        0.669510000      3.182410000     -0.013241000
H       -4.752934000     -1.448939000     -0.080083000
H       -2.490988000     -2.564380000      0.006539000
N       -1.464137000     -0.824235000     -0.012164000
Ni       0.207411000     -1.786074000      0.071282000
P        1.195338000      0.142883000      0.019777000
F       -0.676677000     -3.394848000      0.118212000
F        1.863944000     -2.513637000      0.141901000
C        2.155727000      0.501328000      1.550637000
H        2.842743000     -0.351511000      1.581184000
C        2.267968000      0.441611000     -1.457617000
H        3.251637000      0.095897000     -1.120162000
C        2.368849000      1.897132000     -1.914352000
H        3.115440000      1.971335000     -2.710335000
H        1.416658000      2.245694000     -2.323559000
H        2.670037000      2.579706000     -1.117505000
C        1.803459000     -0.462784000     -2.602820000
H        2.434881000     -0.300039000     -3.481408000
H        1.862288000     -1.516081000     -2.324219000
H        0.770304000     -0.238792000     -2.888843000
C        2.965282000      1.795589000      1.546159000
H        3.513219000      1.880827000      2.489273000
H        3.700426000      1.820093000      0.739161000
H        2.323420000      2.677685000      1.464101000
C        1.221999000      0.409750000      2.758914000
H        0.681239000     -0.540331000      2.777930000
H        1.803974000      0.480961000      3.681815000
H        0.490412000      1.223769000      2.760138000

43
1B_H
S       -3.864657000     -0.900337000      0.660672000
O       -4.657263000      0.258433000      0.284827000
O       -2.827172000     -0.648025000      1.650326000
C       -1.730221000      3.162662000     -0.760035000
C       -1.708535000      1.760411000     -0.862506000
C       -0.619512000      3.816430000     -0.314212000
C        0.487792000      1.666945000     -0.110750000
C        0.534386000      3.071800000      0.026629000
C        1.722729000      3.672835000      0.503711000
H        1.753625000      4.751298000      0.613775000
C        2.809801000      2.907451000      0.826664000
C        2.760849000      1.506449000      0.679461000
C        1.627139000      0.884131000      0.213643000
H       -0.605433000      4.896105000     -0.211905000
H        3.714767000      3.373027000      1.197932000
H        3.634211000      0.921974000      0.939994000
H       -2.636201000      3.690170000     -1.026903000
H       -2.573100000      1.204339000     -1.200334000
N       -0.653115000      1.034201000     -0.550294000
Ni      -0.714883000     -0.890215000     -0.645714000
P        1.345944000     -0.899096000     -0.013089000
F       -2.540491000     -0.872505000     -1.123632000
F       -0.611342000     -2.689451000     -0.692864000
C        1.560810000     -1.747153000      1.605776000
H        1.125693000     -2.730205000      1.395387000
C        2.542417000     -1.574408000     -1.248651000
H        2.569448000     -2.643335000     -1.008984000
C        3.955717000     -0.996694000     -1.167790000
H        4.603648000     -1.540429000     -1.861194000
H        3.966367000      0.055714000     -1.464071000
H        4.398212000     -1.078244000     -0.173360000
C        1.956823000     -1.404787000     -2.653398000
H        2.651430000     -1.811746000     -3.394131000
H        1.003140000     -1.925916000     -2.751693000
H        1.799742000     -0.347184000     -2.890329000
C        3.001836000     -1.924949000      2.078108000
H        3.001702000     -2.470433000      3.026344000
H        3.602687000     -2.501399000      1.371379000
H        3.494558000     -0.964881000      2.258200000
C        0.689994000     -1.049325000      2.652882000
H       -0.346921000     -0.948205000      2.321715000
H        0.689428000     -1.635435000      3.575931000
H        1.076713000     -0.053209000      2.889940000

43
1C_H
S       -3.811832000     -1.317908000     -0.302553000
O       -3.042202000     -1.384663000     -1.534458000
O       -4.854594000     -0.309344000     -0.273267000
C        2.790468000     -3.165815000      0.090485000
C        1.492782000     -2.659404000      0.288658000
C        3.812157000     -2.303721000     -0.184470000
C        2.215925000     -0.483094000     -0.085037000
C        3.545376000     -0.917092000     -0.278504000
C        4.542560000      0.049125000     -0.550525000
H        5.564574000     -0.283305000     -0.695996000
C        4.223998000      1.378696000     -0.626269000
C        2.891090000      1.801467000     -0.445935000
C        1.896669000      0.891837000     -0.185626000
H        4.824953000     -2.663370000     -0.331388000
H        4.993842000      2.112811000     -0.831150000
H        2.655852000      2.857756000     -0.524792000
H        2.952436000     -4.232474000      0.171295000
H        0.645960000     -3.291080000      0.532741000
N        1.210870000     -1.374509000      0.208121000
Ni      -0.580272000     -0.761507000      0.557610000
P        0.127057000      1.246691000      0.041934000
F       -1.107228000     -2.449936000      1.024574000
F       -2.246073000     -0.085107000      0.903232000
C       -0.466145000      2.026675000     -1.526522000
H       -0.142880000      3.074010000     -1.483872000
C        0.088841000      2.506082000      1.390187000
H        0.802919000      3.281851000      1.088899000
C        0.573564000      1.852394000      2.686119000
H        0.649444000      2.607934000      3.473135000
H       -0.132906000      1.087066000      3.019739000
H        1.556725000      1.387203000      2.573946000
C       -1.293225000      3.136030000      1.564877000
H       -1.278059000      3.798100000      2.435556000
H       -1.583078000      3.737720000      0.700786000
H       -2.055724000      2.371134000      1.730216000
C        0.171881000      1.345455000     -2.739992000
H       -0.040856000      0.271642000     -2.741117000
H       -0.258171000      1.764737000     -3.653761000
H        1.253925000      1.483363000     -2.782651000
C       -1.994532000      1.959865000     -1.630905000
H       -2.319033000      2.574796000     -2.475580000
H       -2.320135000      0.934321000     -1.813956000
H       -2.509175000      2.312158000     -0.737826000

42
1A_CHO
C        3.130581000      1.719430000     -0.012688000
C        1.767908000      2.062054000      0.010787000
C        3.514424000      0.405819000     -0.036900000
C        1.154147000     -0.184065000     -0.024857000
C        2.506773000     -0.606842000     -0.041124000
C        2.776255000     -1.997021000     -0.056940000
H        3.804236000     -2.327851000     -0.069747000
C        1.751340000     -2.904534000     -0.053201000
C        0.410817000     -2.477723000     -0.039791000
C        0.101211000     -1.138516000     -0.031469000
H        1.971684000     -3.965368000     -0.061753000
H       -0.376396000     -3.220917000     -0.039192000
H        3.867869000      2.513953000     -0.008535000
H        1.409183000      3.086057000      0.036588000
N        0.819212000      1.152687000      0.005523000
Ni      -1.026535000      1.720534000      0.053542000
P       -1.555554000     -0.378991000      0.017901000
F       -0.517090000      3.487074000      0.082668000
F       -2.799676000      2.072443000      0.090852000
C       -2.403505000     -0.921816000      1.560604000
H       -3.273317000     -0.255555000      1.575145000
C       -2.537148000     -0.909648000     -1.456204000
H       -3.571619000     -0.761961000     -1.126227000
C       -2.341613000     -2.361017000     -1.892975000
H       -3.052152000     -2.592909000     -2.691518000
H       -1.336198000     -2.516377000     -2.293664000
H       -2.506557000     -3.080513000     -1.088980000
C       -2.254926000      0.055676000     -2.610905000
H       -2.847254000     -0.231096000     -3.484937000
H       -2.509843000      1.081588000     -2.340929000
H       -1.199025000      0.026233000     -2.900638000
C       -2.881904000     -2.370812000      1.596528000
H       -3.397103000     -2.554120000      2.544109000
H       -3.588491000     -2.594278000      0.794748000
H       -2.048996000     -3.077583000      1.539983000
C       -1.518494000     -0.578524000      2.760725000
H       -1.225652000      0.474841000      2.756906000
H       -2.064980000     -0.769309000      3.688241000
H       -0.610834000     -1.190341000      2.776080000
C        4.985705000      0.151798000     -0.056120000
O        5.524232000     -0.923518000     -0.077122000
H        5.584880000      1.083525000     -0.049537000

45
1B_CHO
S       -1.465181000     -3.714230000      0.712640000
O       -2.847305000     -3.606456000      0.277328000
O       -1.031955000     -2.694830000      1.657154000
C       -3.229181000      0.367854000     -0.777444000
C       -2.113742000     -0.479687000     -0.884584000
C       -3.085288000      1.646431000     -0.312690000
C       -0.705228000      1.194519000     -0.096171000
C       -1.781620000      2.103799000      0.051603000
C       -1.503792000      3.398336000      0.554708000
H       -2.318959000      4.096549000      0.674526000
C       -0.224404000      3.758548000      0.884507000
C        0.841610000      2.856493000      0.719503000
C        0.617670000      1.591943000      0.231053000
H       -0.029234000      4.749914000      1.275418000
H        1.845375000      3.169620000      0.978746000
H       -4.201183000     -0.020217000     -1.058971000
H       -2.206513000     -1.498080000     -1.237071000
N       -0.902223000     -0.091847000     -0.554330000
Ni       0.569201000     -1.335671000     -0.640531000
P        1.849781000      0.279084000     -0.024345000
F       -0.572679000     -2.768342000     -1.095607000
F        2.044788000     -2.368088000     -0.677057000
C        2.678612000     -0.081419000      1.578274000
H        3.180548000     -1.028686000      1.353466000
C        3.092919000      0.819165000     -1.279718000
H        3.960757000      0.189535000     -1.053412000
C        3.495564000      2.292227000     -1.203207000
H        4.304621000      2.478170000     -1.915205000
H        2.660266000      2.941402000     -1.479352000
H        3.851823000      2.591111000     -0.215724000
C        2.582488000      0.460865000     -2.678248000
H        3.318513000      0.766718000     -3.427352000
H        2.415505000     -0.612734000     -2.779866000
H        1.645002000      0.980558000     -2.902876000
C        3.715292000      0.941838000      2.035688000
H        4.166632000      0.598495000      2.970965000
H        4.522600000      1.067579000      1.310945000
H        3.263516000      1.918556000      2.232600000
C        1.612402000     -0.341546000      2.644645000
H        0.882757000     -1.088751000      2.321440000
H        2.091202000     -0.715546000      3.553575000
H        1.076024000      0.576936000      2.902656000
C       -4.333684000      2.463494000     -0.234831000
O       -4.411136000      3.612475000      0.111712000
H       -5.238671000      1.903214000     -0.540500000

45
1C_CHO
S        3.882554000     -1.925251000      0.347894000
O        3.075029000     -1.895085000      1.556572000
O        5.078439000     -1.104736000      0.374359000
C       -2.957217000     -2.456437000     -0.247659000
C       -1.581845000     -2.212976000     -0.406659000
C       -3.819450000     -1.428802000      0.025290000
C       -1.894960000      0.054538000      0.008036000
C       -3.293481000     -0.107720000      0.163251000
C       -4.072809000      1.042113000      0.440903000
H       -5.140247000      0.930571000      0.559975000
C       -3.483733000      2.273925000      0.557411000
C       -2.092220000      2.421986000      0.415336000
C       -1.302629000      1.331769000      0.150038000
H       -4.094637000      3.143541000      0.768368000
H       -1.644992000      3.404177000      0.526586000
H       -3.320137000     -3.472013000     -0.356138000
H       -0.867382000     -2.991075000     -0.650400000
N       -1.069568000     -1.008696000     -0.287660000
Ni       0.816840000     -0.755180000     -0.587186000
P        0.506823000      1.336106000     -0.031671000
F        1.000552000     -2.499558000     -1.108139000
F        2.585641000     -0.403341000     -0.876819000
C        1.203032000      1.954328000      1.565854000
H        1.088639000      3.044840000      1.540207000
C        0.826903000      2.583223000     -1.354439000
H        0.277699000      3.483710000     -1.053936000
C        0.250732000      2.057318000     -2.671064000
H        0.359152000      2.817451000     -3.449740000
H        0.786333000      1.161041000     -2.996518000
H       -0.812135000      1.813500000     -2.589877000
C        2.311533000      2.921999000     -1.489961000
H        2.904312000      2.021419000     -1.665935000
H        2.448377000      3.594719000     -2.341490000
H        2.700334000      3.429894000     -0.604972000
C        0.417225000      1.386524000      2.750430000
H        0.422632000      0.291944000      2.732717000
H        0.896082000      1.700239000      3.681959000
H       -0.619804000      1.726706000      2.773563000
C        2.686730000      1.590573000      1.697151000
H        3.106288000      2.118424000      2.558497000
H        2.802421000      0.519054000      1.869014000
H        3.279264000      1.846490000      0.819791000
C       -5.262136000     -1.794666000      0.153664000
O       -6.168505000     -1.040200000      0.388428000
H       -5.449426000     -2.876212000      0.006168000

49
1A_iPr
C        2.960130000      1.452631000     -0.082662000
C        1.629515000      1.886433000      0.012938000
C        3.261352000      0.119496000     -0.185358000
C        0.844691000     -0.289536000     -0.107174000
C        2.161976000     -0.799389000     -0.197579000
C        2.322711000     -2.203808000     -0.295744000
H        3.317075000     -2.624445000     -0.371525000
C        1.242548000     -3.044307000     -0.293333000
C       -0.062111000     -2.526185000     -0.202511000
C       -0.271752000     -1.170816000     -0.120440000
H        1.389284000     -4.115314000     -0.366007000
H       -0.900744000     -3.210970000     -0.204631000
H        3.735483000      2.206762000     -0.071708000
H        1.358339000      2.933130000      0.101613000
N        0.605324000      1.060840000      0.002709000
Ni      -1.188885000      1.754861000      0.143041000
P       -1.865210000     -0.299505000      0.029137000
F       -0.567539000      3.483659000      0.218485000
F       -2.936722000      2.222571000      0.251372000
C       -2.699250000     -0.872524000      1.569755000
H       -3.498182000     -0.129949000      1.672439000
C       -2.944963000     -0.689357000     -1.421614000
H       -3.952658000     -0.525276000     -1.023270000
C       -2.837484000     -2.115684000     -1.960430000
H       -3.595161000     -2.263629000     -2.735501000
H       -1.860191000     -2.287329000     -2.419707000
H       -2.996536000     -2.878501000     -1.195872000
C       -2.690933000      0.339011000     -2.527364000
H       -3.346996000      0.133887000     -3.378768000
H       -2.885736000      1.352753000     -2.174355000
H       -1.656571000      0.288791000     -2.883786000
C       -3.315962000     -2.268108000      1.520157000
H       -3.817786000     -2.473081000      2.470579000
H       -4.064237000     -2.363520000      0.730482000
H       -2.556423000     -3.043160000      1.381387000
C       -1.739207000     -0.711079000      2.749786000
H       -1.322728000      0.298750000      2.797075000
H       -2.271705000     -0.896101000      3.686738000
H       -0.910978000     -1.424018000      2.689337000
C        4.691805000     -0.376327000     -0.238876000
H        4.721530000     -1.219141000     -0.936585000
C        5.684844000      0.665343000     -0.752577000
H        5.818891000      1.484230000     -0.039977000
H        6.662372000      0.197932000     -0.894787000
H        5.370971000      1.088477000     -1.710168000
C        5.117917000     -0.884657000      1.147664000
H        4.445840000     -1.657318000      1.528531000
H        6.126790000     -1.303339000      1.102044000
H        5.123106000     -0.061930000      1.868712000

52
1B_iPr
S        0.169276000      3.997322000      0.709185000
O        1.533806000      4.283131000      0.298528000
O        0.025919000      2.912404000      1.669563000
C        2.977254000      0.458156000     -0.792102000
C        1.686674000      0.998120000     -0.874586000
C        3.178064000     -0.824835000     -0.355868000
C        0.740669000     -0.980866000     -0.136153000
C        2.013758000     -1.585887000     -0.012924000
C        2.068751000     -2.924249000      0.449764000
H        3.028468000     -3.412148000      0.560526000
C        0.930387000     -3.614102000      0.767947000
C       -0.330430000     -3.006114000      0.632575000
C       -0.435430000     -1.712237000      0.182603000
H        0.996974000     -4.634651000      1.125570000
H       -1.218304000     -3.571450000      0.886543000
H        3.804071000      1.096143000     -1.072194000
H        1.525082000      2.016652000     -1.201491000
N        0.601734000      0.322412000     -0.558755000
Ni      -1.132298000      1.154224000     -0.634097000
P       -1.956132000     -0.735675000     -0.021663000
F       -0.393208000      2.834323000     -1.088885000
F       -2.830278000      1.767789000     -0.673125000
C       -2.806191000     -0.603060000      1.605763000
H       -3.534761000      0.189338000      1.402340000
C       -3.070708000     -1.540414000     -1.255589000
H       -4.054892000     -1.130985000     -1.001902000
C       -3.118864000     -3.067095000     -1.194404000
H       -3.884351000     -3.428325000     -1.887126000
H       -2.164490000     -3.500640000     -1.505459000
H       -3.364227000     -3.452749000     -0.203252000
C       -2.690612000     -1.058885000     -2.658760000
H       -3.348386000     -1.524110000     -3.398831000
H       -2.787303000      0.024391000     -2.745883000
H       -1.660541000     -1.335855000     -2.906651000
C       -3.543528000     -1.853873000      2.077181000
H       -4.044495000     -1.637758000      3.025367000
H       -4.310627000     -2.175645000      1.369748000
H       -2.857419000     -2.686721000      2.257255000
C       -1.811630000     -0.088710000      2.648603000
H       -1.309692000      0.825377000      2.320884000
H       -2.341986000      0.136741000      3.577871000
H       -1.048688000     -0.840497000      2.873798000
C        4.567073000     -1.405300000     -0.193244000
H        4.523408000     -2.456188000     -0.495705000
C        5.621505000     -0.728781000     -1.067959000
H        5.815273000      0.299875000     -0.750876000
H        6.565412000     -1.273653000     -0.988724000
H        5.328148000     -0.715159000     -2.120861000
C        4.978827000     -1.347152000      1.286652000
H        4.262046000     -1.856159000      1.935271000
H        5.956371000     -1.816854000      1.424250000
H        5.050827000     -0.307755000      1.619883000

52
1C_iPr
S       -4.087108000     -1.871728000     -0.711007000
O       -3.092589000     -1.958202000     -1.766258000
O       -4.890241000     -0.659287000     -0.712731000
C        3.176448000     -1.836380000      0.300132000
C        1.786708000     -1.934918000      0.453207000
C        3.775492000     -0.630180000      0.044803000
C        1.525001000      0.341819000      0.108506000
C        2.919385000      0.513739000     -0.060690000
C        3.395501000      1.821108000     -0.330020000
H        4.456402000      1.987553000     -0.463488000
C        2.537517000      2.882470000     -0.432915000
C        1.153010000      2.697435000     -0.268402000
C        0.643759000      1.451171000      0.005838000
H        2.923963000      3.872763000     -0.642130000
H        0.491148000      3.549552000     -0.356691000
H        3.754983000     -2.745240000      0.394460000
H        1.287538000     -2.874868000      0.661308000
N        0.982582000     -0.896171000      0.365612000
Ni      -0.900072000     -1.135746000      0.630258000
P       -1.107696000      0.995592000      0.199690000
F       -0.685663000     -2.913144000      0.989191000
F       -2.721311000     -1.206476000      0.932304000
C       -1.964874000      1.352213000     -1.393440000
H       -2.925687000      0.842429000     -1.264864000
C       -1.871652000      1.974358000      1.569052000
H       -2.942029000      1.918369000      1.340393000
C       -1.442143000      3.439169000      1.654659000
H       -2.048467000      3.945292000      2.411281000
H       -0.396575000      3.521639000      1.963439000
H       -1.568126000      3.981495000      0.716211000
C       -1.618606000      1.254114000      2.896935000
H       -2.070131000      1.821780000      3.715848000
H       -2.050635000      0.252342000      2.894921000
H       -0.545984000      1.169741000      3.101683000
C       -2.232895000      2.825042000     -1.693548000
H       -2.762985000      2.901240000     -2.647373000
H       -2.862271000      3.294240000     -0.934695000
H       -1.306356000      3.398757000     -1.791125000
C       -1.203791000      0.664678000     -2.528530000
H       -1.041258000     -0.395535000     -2.323039000
H       -1.787457000      0.731877000     -3.450250000
H       -0.236051000      1.144858000     -2.705690000
C        5.270855000     -0.509740000     -0.164369000
H        5.592618000      0.432009000      0.290872000
C        6.075479000     -1.626118000      0.500215000
H        5.909782000     -2.592965000      0.016478000
H        7.142394000     -1.404523000      0.417750000
H        5.833518000     -1.725741000      1.561424000
C        5.578936000     -0.447515000     -1.668822000
H        5.050261000      0.369346000     -2.165731000
H        6.651001000     -0.305149000     -1.828230000
H        5.284130000     -1.381717000     -2.155713000

41
1A_CN
C       -3.245075000      1.587579000      0.009548000
C       -1.893654000      1.973808000     -0.015336000
C       -3.554030000      0.253872000      0.038872000
C       -1.182027000     -0.242973000      0.025092000
C       -2.512560000     -0.717804000      0.044468000
C       -2.745787000     -2.111586000      0.065009000
H       -3.765601000     -2.479302000      0.081241000
C       -1.694222000     -2.986034000      0.061425000
C       -0.367431000     -2.510828000      0.043546000
C       -0.098942000     -1.163075000      0.031939000
H       -1.877817000     -4.053480000      0.073491000
H        0.443257000     -3.228302000      0.042676000
H       -4.016532000      2.345635000      0.003861000
H       -1.577000000      3.011608000     -0.043380000
N       -0.906141000      1.104419000     -0.007866000
Ni       0.917516000      1.738343000     -0.051987000
P        1.529697000     -0.341387000     -0.019160000
F        0.344064000      3.483851000     -0.080862000
F        2.676030000      2.154106000     -0.083126000
C        2.390632000     -0.854307000     -1.564383000
H        3.238422000     -0.160411000     -1.580330000
C        2.528142000     -0.840742000      1.453986000
H        3.556831000     -0.655177000      1.125023000
C        2.384445000     -2.300083000      1.885009000
H        3.104089000     -2.509775000      2.681425000
H        1.385922000     -2.491871000      2.287216000
H        2.573054000     -3.010300000      1.077889000
C        2.210236000      0.109473000      2.611921000
H        2.813106000     -0.158225000      3.484709000
H        2.426943000      1.145032000      2.345583000
H        1.156358000      0.039414000      2.901985000
C        2.913753000     -2.287656000     -1.602028000
H        3.429192000     -2.455603000     -2.552235000
H        3.631035000     -2.488801000     -0.803860000
H        2.103022000     -3.019570000     -1.541024000
C        1.491853000     -0.538752000     -2.761884000
H        1.157959000      0.502279000     -2.753032000
H        2.044259000     -0.703790000     -3.690722000
H        0.609003000     -1.185892000     -2.780025000
C       -4.923360000     -0.170059000      0.062623000
N       -6.017298000     -0.524830000      0.082093000

44
1B_CN
S       -2.307179000     -3.281399000      0.670757000
O       -3.656348000     -2.922438000      0.270991000
O       -1.683397000     -2.379264000      1.628353000
C       -3.072976000      1.248205000     -0.706855000
C       -2.210085000      0.145006000     -0.821119000
C       -2.568376000      2.442130000     -0.267865000
C       -0.389245000      1.395046000     -0.092773000
C       -1.186247000      2.551550000      0.057484000
C       -0.588180000      3.744956000      0.521466000
H       -1.199443000      4.632457000      0.639645000
C        0.746119000      3.776847000      0.820342000
C        1.541190000      2.624153000      0.664522000
C        0.996503000      1.446840000      0.211321000
H        1.199181000      4.692345000      1.180342000
H        2.595460000      2.679148000      0.903705000
H       -4.118415000      1.130948000     -0.957094000
H       -2.571483000     -0.817432000     -1.158609000
N       -0.928459000      0.205123000     -0.527066000
Ni       0.174482000     -1.373870000     -0.639989000
P        1.837843000     -0.152824000     -0.014600000
F       -1.299287000     -2.435519000     -1.138769000
F        1.319781000     -2.758318000     -0.691659000
C        2.522463000     -0.693143000      1.606222000
H        2.769076000     -1.740169000      1.398589000
C        3.190572000      0.019287000     -1.262241000
H        3.852086000     -0.821081000     -1.023447000
C        3.980051000      1.326708000     -1.193434000
H        4.810469000      1.279084000     -1.903322000
H        3.354805000      2.177368000     -1.478017000
H        4.402488000      1.522861000     -0.206372000
C        2.607647000     -0.199849000     -2.661098000
H        3.403322000     -0.123468000     -3.407737000
H        2.146679000     -1.184844000     -2.750860000
H        1.855232000      0.559213000     -2.899806000
C        3.778206000      0.038688000      2.072700000
H        4.115603000     -0.398048000      3.017066000
H        4.600770000     -0.052389000      1.360396000
H        3.586557000      1.099725000      2.257479000
C        1.408658000     -0.659351000      2.655009000
H        0.520853000     -1.207894000      2.329427000
H        1.766088000     -1.122869000      3.578331000
H        1.115297000      0.368667000      2.889893000
C       -3.424858000      3.584205000     -0.136145000
N       -4.099832000      4.509159000     -0.028529000

44
1C_CN
S        3.820139000     -1.957417000      0.339565000
O        3.010000000     -1.923188000      1.546265000
O        5.018475000     -1.140853000      0.366773000
C       -3.037532000     -2.432180000     -0.242683000
C       -1.661518000     -2.194675000     -0.406709000
C       -3.867480000     -1.380542000      0.041746000
C       -1.934561000      0.076297000      0.016853000
C       -3.329549000     -0.069054000      0.179676000
C       -4.109092000      1.075447000      0.464228000
H       -5.180737000      0.967987000      0.589178000
C       -3.516114000      2.303874000      0.580363000
C       -2.121708000      2.441765000      0.430641000
C       -1.335660000      1.350400000      0.159643000
H       -4.119223000      3.177403000      0.796077000
H       -1.670519000      3.421938000      0.542124000
H       -3.419826000     -3.437855000     -0.352343000
H       -0.958430000     -2.981287000     -0.656946000
N       -1.129557000     -0.997355000     -0.284882000
Ni       0.758597000     -0.760619000     -0.588980000
P        0.474967000      1.336419000     -0.029061000
F        0.917600000     -2.506568000     -1.108663000
F        2.527375000     -0.425793000     -0.887135000
C        1.179804000      1.945233000      1.568075000
H        1.078277000      3.037003000      1.543073000
C        0.802040000      2.581983000     -1.351175000
H        0.261334000      3.486932000     -1.048661000
C        0.219636000      2.061924000     -2.667373000
H       -0.845107000      1.826431000     -2.585364000
H        0.332887000      2.822058000     -3.445282000
H        0.747771000      1.161972000     -2.994668000
C        2.289685000      2.907157000     -1.488096000
H        2.684355000      3.410214000     -0.602943000
H        2.873748000      2.001305000     -1.666229000
H        2.431402000      3.579605000     -2.338949000
C        0.389678000      1.385828000      2.753775000
H        0.377538000      0.291345000      2.733189000
H        0.877105000      1.688833000      3.684313000
H       -0.641550000      1.742909000      2.782560000
C        2.659521000      1.564007000      1.695462000
H        3.252722000      1.813797000      0.816792000
H        3.086980000      2.086842000      2.555905000
H        2.763591000      0.491241000      1.866938000
C       -5.275842000     -1.594839000      0.201007000
N       -6.407615000     -1.752808000      0.330716000

42
1A_NO2
C        2.998540000      1.569041000      0.004968000
C        1.650670000      1.961499000      0.055523000
C        3.284367000      0.240326000     -0.025558000
C        0.934047000     -0.254195000     -0.020332000
C        2.264492000     -0.745419000     -0.043016000
C        2.472362000     -2.144983000     -0.114444000
H        3.478753000     -2.537418000     -0.133309000
C        1.405752000     -2.999166000     -0.148634000
C        0.086015000     -2.508941000     -0.115644000
C       -0.161458000     -1.159774000     -0.060800000
H        1.576273000     -4.067491000     -0.202153000
H       -0.734951000     -3.214022000     -0.141446000
H        3.780716000      2.315353000      0.000578000
H        1.338562000      2.999739000      0.107888000
N        0.663676000      1.093323000      0.044724000
Ni      -1.155183000      1.742374000      0.120723000
P       -1.783278000     -0.326558000      0.009231000
F       -0.568057000      3.482109000      0.192453000
F       -2.909473000      2.170695000      0.173188000
C       -2.666804000     -0.899542000      1.520450000
H       -3.490306000     -0.178768000      1.572681000
C       -2.775560000     -0.757614000     -1.489988000
H       -3.805973000     -0.603860000     -1.149958000
C       -2.615334000     -2.190124000     -1.998154000
H       -3.334784000     -2.365461000     -2.802994000
H       -1.615675000     -2.349664000     -2.411614000
H       -2.794409000     -2.943651000     -1.228857000
C       -2.475177000      0.258204000     -2.595798000
H       -3.075295000      0.027716000     -3.480988000
H       -2.707818000      1.274201000     -2.273289000
H       -1.420909000      0.221388000     -2.890493000
C       -3.240609000     -2.313061000      1.467465000
H       -3.774995000     -2.517295000      2.399911000
H       -3.953295000     -2.440727000      0.649933000
H       -2.455827000     -3.069372000      1.373143000
C       -1.766889000     -0.687601000      2.739128000
H       -1.391124000      0.337849000      2.791141000
H       -2.334124000     -0.880452000      3.653569000
H       -0.911168000     -1.370080000      2.727768000
N        4.712115000     -0.136820000     -0.035583000
O        5.451601000      0.532115000     -0.723039000
O        5.051075000     -1.070710000      0.662293000

45
1B_NO2
S        0.108845000     -4.050663000      0.628984000
O       -1.261001000     -4.389640000      0.283371000
O        0.255860000     -2.982751000      1.607197000
C       -3.035699000     -0.720523000     -0.650627000
C       -1.706242000     -1.148828000     -0.798228000
C       -3.260906000      0.546712000     -0.216124000
C       -0.890825000      0.900522000     -0.054123000
C       -2.197365000      1.423868000      0.116199000
C       -2.345234000      2.734432000      0.633231000
H       -3.333999000      3.146829000      0.772153000
C       -1.243916000      3.478454000      0.952961000
C        0.052895000      2.965684000      0.760308000
C        0.239984000      1.701155000      0.259746000
H       -1.368803000      4.475519000      1.357173000
H        0.904432000      3.583760000      1.014337000
H       -3.848767000     -1.394888000     -0.880140000
H       -1.471927000     -2.143886000     -1.152664000
N       -0.677528000     -0.380281000     -0.513638000
Ni       1.117382000     -1.072064000     -0.676262000
P        1.825230000      0.850673000     -0.023173000
F        0.486755000     -2.779652000     -1.169183000
F        2.845034000     -1.562293000     -0.777537000
C        2.729603000      0.725792000      1.573675000
H        3.494646000     -0.018027000      1.326204000
C        2.823003000      1.782997000     -1.265819000
H        3.842821000      1.432351000     -1.071760000
C        2.772552000      3.305819000     -1.137405000
H        3.487638000      3.744474000     -1.839006000
H        1.782345000      3.689132000     -1.398309000
H        3.030180000      3.665305000     -0.139636000
C        2.413352000      1.334732000     -2.671782000
H        3.004833000      1.875183000     -3.416337000
H        2.578849000      0.265317000     -2.812999000
H        1.357626000      1.551911000     -2.865420000
C        3.407991000      2.004803000      2.056787000
H        3.944052000      1.794134000      2.986644000
H        4.137659000      2.384653000      1.338584000
H        2.682595000      2.794019000      2.274694000
C        1.797704000      0.126937000      2.629367000
H        1.335865000     -0.803672000      2.289173000
H        2.369840000     -0.098199000      3.533353000
H        1.004716000      0.829666000      2.903720000
N       -4.668998000      0.979285000     -0.111083000
O       -5.460787000      0.173176000      0.323233000
O       -4.939454000      2.099697000     -0.493307000

45
1C_NO2
S       -4.116590000     -1.729482000     -0.683999000
O       -3.131796000     -1.854831000     -1.743596000
O       -4.857934000     -0.479690000     -0.666955000
C        3.148117000     -2.043966000      0.185322000
C        1.756157000     -2.070244000      0.368961000
C        3.740426000     -0.853918000     -0.098563000
C        1.602388000      0.231059000      0.033805000
C        2.998209000      0.350971000     -0.184247000
C        3.540727000      1.635954000     -0.432128000
H        4.603046000      1.748003000     -0.593940000
C        2.724037000      2.731125000     -0.478517000
C        1.334798000      2.604834000     -0.286038000
C        0.770811000      1.381042000     -0.023465000
H        3.149369000      3.708660000     -0.669806000
H        0.714164000      3.489751000     -0.342340000
H        3.721560000     -2.956936000      0.265569000
H        1.210126000     -2.981729000      0.587575000
N        1.015923000     -0.985338000      0.296664000
Ni      -0.874065000     -1.134594000      0.611852000
P       -0.997473000      1.008939000      0.213875000
F       -0.724988000     -2.925782000      0.932787000
F       -2.678252000     -1.125490000      0.963747000
C       -1.869661000      1.419260000     -1.357483000
H       -2.847425000      0.946995000     -1.214237000
C       -1.677832000      2.010782000      1.609019000
H       -2.753818000      2.013506000      1.400217000
C       -1.171008000      3.450566000      1.699075000
H       -1.291784000      4.010069000      0.770041000
H       -1.732727000      3.977210000      2.475558000
H       -0.115897000      3.476037000      1.984550000
C       -1.438049000      1.264203000      2.924650000
H       -1.916262000      0.283667000      2.919141000
H       -0.367653000      1.129854000      3.113283000
H       -1.851262000      1.843205000      3.755480000
C       -2.081920000      2.906400000     -1.629204000
H       -2.673755000      3.389332000     -0.849213000
H       -1.134278000      3.442008000     -1.738281000
H       -2.627776000      3.019659000     -2.570117000
C       -1.160527000      0.716895000     -2.516962000
H       -1.762206000      0.816510000     -3.423757000
H       -0.180396000      1.163404000     -2.712656000
H       -1.033630000     -0.351433000     -2.328016000
N        5.199549000     -0.868273000     -0.325595000
O        5.863512000     -1.558201000      0.415753000
O        5.627815000     -0.211598000     -1.252285000

52
1A_tBu
C       -2.691202000      1.596257000     -0.008365000
C       -1.342757000      1.976532000     -0.027473000
C       -3.075034000      0.278500000      0.019484000
C       -0.663759000     -0.231994000      0.017257000
C       -2.008331000     -0.692034000      0.030466000
C       -2.196861000     -2.099060000      0.050277000
H       -3.192736000     -2.509768000      0.063070000
C       -1.144783000     -2.973718000      0.051487000
C        0.177211000     -2.500232000      0.039805000
C        0.424346000     -1.150197000      0.029809000
H       -1.332702000     -4.040763000      0.063088000
H        0.994554000     -3.210119000      0.043008000
H       -3.417259000      2.394686000     -0.018867000
H       -1.026566000      3.014232000     -0.054841000
N       -0.357633000      1.108990000     -0.015406000
Ni       1.464402000      1.743576000     -0.055609000
P        2.053621000     -0.335098000     -0.016010000
F        0.904489000      3.495784000     -0.085629000
F        3.230307000      2.152527000     -0.083561000
C        2.925467000     -0.854010000     -1.554520000
H        3.767021000     -0.152674000     -1.572301000
C        3.048496000     -0.833435000      1.461048000
H        4.078229000     -0.645517000      1.136682000
C        2.907901000     -2.292117000      1.895167000
H        3.623487000     -2.497673000      2.696586000
H        1.907262000     -2.486679000      2.290620000
H        3.103680000     -3.003381000      1.090658000
C        2.724120000      0.117082000      2.617046000
H        3.321975000     -0.149361000      3.493916000
H        2.941515000      1.152484000      2.350496000
H        1.668326000      0.047411000      2.899986000
C        3.462803000     -2.282299000     -1.584092000
H        3.982449000     -2.450259000     -2.532223000
H        4.180208000     -2.472299000     -0.783153000
H        2.659399000     -3.021956000     -1.521022000
C        2.028420000     -0.554082000     -2.757303000
H        1.682887000      0.483149000     -2.754049000
H        2.585741000     -0.717885000     -3.683662000
H        1.151997000     -1.209877000     -2.774049000
C       -4.568826000     -0.087794000      0.035233000
C       -5.455137000      1.169011000      0.022148000
H       -5.305282000      1.769713000     -0.878843000
H       -6.503447000      0.860857000      0.037277000
H       -5.288662000      1.800723000      0.898633000
C       -4.939735000     -0.893105000     -1.226674000
H       -4.431130000     -1.852925000     -1.308354000
H       -6.015629000     -1.089938000     -1.227108000
H       -4.704724000     -0.318829000     -2.127391000
C       -4.922535000     -0.854728000      1.325566000
H       -4.414776000     -1.812943000      1.428415000
H       -4.673298000     -0.254269000      2.205181000
H       -5.998636000     -1.048989000      1.347808000

55
1B_tBu
S       -0.559557000      4.025185000      0.686102000
O        0.720738000      4.548816000      0.240412000
O       -0.481696000      2.923813000      1.635535000
C        2.699854000      0.935601000     -0.733490000
C        1.346307000      1.268677000     -0.864396000
C        3.104686000     -0.281416000     -0.245587000
C        0.702187000     -0.805019000     -0.081608000
C        2.053141000     -1.208699000      0.091180000
C        2.263860000     -2.517844000      0.598561000
H        3.266922000     -2.877250000      0.759110000
C        1.226665000     -3.357371000      0.901375000
C       -0.101973000     -2.944818000      0.713195000
C       -0.367694000     -1.689695000      0.226774000
H        1.431416000     -4.347525000      1.290489000
H       -0.910033000     -3.623181000      0.954613000
H        3.409835000      1.697361000     -1.016276000
H        1.043452000      2.241386000     -1.228367000
N        0.371336000      0.448277000     -0.545294000
Ni      -1.461750000      1.031910000     -0.636920000
P       -2.010412000     -0.955205000     -0.033805000
F       -0.955662000      2.789786000     -1.108852000
F       -3.219149000      1.432467000     -0.659188000
C       -2.928207000     -0.955065000      1.562699000
H       -3.751884000     -0.269498000      1.335096000
C       -2.940762000     -1.925989000     -1.301488000
H       -3.985267000     -1.667698000     -1.093541000
C       -2.762337000     -3.442499000     -1.219140000
H       -3.433038000     -3.921314000     -1.938268000
H       -1.740136000     -3.729680000     -1.480036000
H       -2.992614000     -3.850406000     -0.233268000
C       -2.578121000     -1.406286000     -2.695646000
H       -3.135059000     -1.965269000     -3.453437000
H       -2.819965000     -0.347676000     -2.804995000
H       -1.510984000     -1.540612000     -2.901335000
C       -3.502694000     -2.296816000      2.010731000
H       -4.050790000     -2.153999000      2.946663000
H       -4.203590000     -2.711972000      1.283234000
H       -2.719443000     -3.034961000      2.205926000
C       -2.051506000     -0.311475000      2.639185000
H       -1.659960000      0.658899000      2.322208000
H       -2.642976000     -0.152586000      3.544974000
H       -1.206117000     -0.955537000      2.900916000
C        4.602085000     -0.584324000     -0.075891000
C        5.468972000      0.610945000     -0.504338000
H        5.262914000      1.505274000      0.089440000
H        6.520574000      0.355216000     -0.353543000
H        5.341379000      0.854477000     -1.562589000
C        4.924809000     -0.846258000      1.409135000
H        4.417609000     -1.715424000      1.825998000
H        6.000641000     -1.005399000      1.524522000
H        4.646825000      0.019863000      2.016250000
C        5.021452000     -1.768923000     -0.969621000
H        4.519880000     -2.706555000     -0.732849000
H        4.818622000     -1.543572000     -2.020495000
H        6.097162000     -1.936328000     -0.865168000

55
1C_tBu
S       -4.300052000     -1.862745000     -0.666692000
O       -3.314507000     -1.951179000     -1.730215000
O       -5.107460000     -0.653209000     -0.667575000
C        2.954058000     -1.870260000      0.248107000
C        1.567783000     -1.949161000      0.430439000
C        3.583876000     -0.685456000     -0.041796000
C        1.335695000      0.319546000      0.049299000
C        2.733204000      0.473492000     -0.154008000
C        3.188530000      1.782168000     -0.464125000
H        4.237963000      1.961857000     -0.629339000
C        2.331807000      2.843536000     -0.570670000
C        0.953547000      2.670349000     -0.368000000
C        0.454973000      1.430926000     -0.053477000
H        2.720265000      3.825198000     -0.814117000
H        0.290164000      3.520279000     -0.462059000
H        3.504441000     -2.793135000      0.348850000
H        1.063464000     -2.880580000      0.663269000
N        0.777219000     -0.903877000      0.340242000
Ni      -1.103214000     -1.127721000      0.635361000
P       -1.295289000      0.999169000      0.195493000
F       -0.899285000     -2.903666000      1.010975000
F       -2.920616000     -1.182924000      0.960524000
C       -2.199572000      1.365306000     -1.369135000
H       -3.154793000      0.852173000     -1.215033000
C       -2.002184000      1.991757000      1.586075000
H       -3.079842000      1.948455000      1.391064000
C       -1.552881000      3.451495000      1.653630000
H       -2.119313000      3.963342000      2.436884000
H       -0.493621000      3.522193000      1.915209000
H       -1.714109000      3.996219000      0.722139000
C       -1.717205000      1.272381000      2.907928000
H       -2.135913000      1.848731000      3.738136000
H       -2.162282000      0.276403000      2.924347000
H       -0.640136000      1.174718000      3.080485000
C       -2.482608000      2.839229000     -1.650349000
H       -3.045367000      2.918899000     -2.584978000
H       -3.086988000      3.301066000     -0.867027000
H       -1.563033000      3.418468000     -1.775748000
C       -1.472317000      0.686985000     -2.531608000
H       -1.301164000     -0.374028000     -2.337330000
H       -2.085162000      0.757478000     -3.433969000
H       -0.511848000      1.170582000     -2.736202000
C        5.109279000     -0.648855000     -0.229068000
C        5.735110000     -2.040517000     -0.040154000
H        5.367726000     -2.762921000     -0.774022000
H        6.816007000     -1.958956000     -0.177970000
H        5.563678000     -2.439996000      0.962971000
C        5.462649000     -0.206329000     -1.663675000
H        5.132322000      0.801416000     -1.911712000
H        6.547681000     -0.239565000     -1.796580000
H        5.015842000     -0.888688000     -2.392254000
C        5.758448000      0.266193000      0.829085000
H        5.436232000      1.305507000      0.778283000
H        5.534493000     -0.099216000      1.835309000
H        6.844623000      0.251512000      0.702107000

43
1A_CF3
C        2.710726000      1.647027000      0.003420000
C        1.352274000      2.012612000      0.023397000
C        3.049248000      0.327205000     -0.024534000
C        0.685771000     -0.214946000     -0.022490000
C        2.027344000     -0.665561000     -0.037248000
C        2.269389000     -2.061599000     -0.060562000
H        3.284216000     -2.435033000     -0.074059000
C        1.228173000     -2.948016000     -0.064425000
C       -0.103844000     -2.492814000     -0.050458000
C       -0.386215000     -1.148487000     -0.035463000
H        1.427408000     -4.012699000     -0.079281000
H       -0.905322000     -3.220467000     -0.054941000
H        3.460984000      2.424999000      0.013483000
H        1.019249000      3.045091000      0.051556000
N        0.382127000      1.127646000      0.012309000
Ni      -1.451501000      1.735399000      0.056460000
P       -2.026992000     -0.352404000      0.019179000
F       -0.905323000      3.490281000      0.086230000
F       -3.217147000      2.124757000      0.086882000
C       -2.879016000     -0.884765000      1.563082000
H       -3.739696000     -0.206812000      1.579710000
C       -3.027926000     -0.860761000     -1.450070000
H       -4.057479000     -0.713263000     -1.104765000
C       -2.844424000     -2.307975000     -1.904726000
H       -3.563325000     -2.527171000     -2.699316000
H       -1.843411000     -2.465054000     -2.315723000
H       -3.006667000     -3.034775000     -1.106563000
C       -2.757998000      0.118377000     -2.595929000
H       -3.367197000     -0.152241000     -3.463509000
H       -3.001396000      1.141541000     -2.305681000
H       -1.707438000      0.086238000     -2.904124000
C       -3.376387000     -2.327399000      1.596362000
H       -3.897403000     -2.504707000      2.541876000
H       -4.082481000     -2.542127000      0.791683000
H       -2.552001000     -3.044383000      1.543186000
C       -1.987943000     -0.555589000      2.762568000
H       -1.679120000      0.493171000      2.759468000
H       -2.536170000     -0.739076000      3.690501000
H       -1.089640000     -1.181194000      2.776824000
C        4.506946000     -0.069125000     -0.038013000
F        5.317693000      0.991207000     -0.026980000
F        4.819518000     -0.819628000      1.030477000
F        4.808836000     -0.788815000     -1.130445000

46
1B_CF3
S       -0.664319000      4.035350000      0.681832000
O        0.606456000      4.583917000      0.240739000
O       -0.568950000      2.936066000      1.631750000
C        2.711565000      1.039584000     -0.694481000
C        1.343674000      1.339129000     -0.822672000
C        3.088809000     -0.186785000     -0.237535000
C        0.741947000     -0.775505000     -0.073853000
C        2.095514000     -1.153164000      0.092312000
C        2.377662000     -2.454636000      0.576370000
H        3.403145000     -2.766801000      0.718784000
C        1.363988000     -3.323865000      0.871403000
C        0.020349000     -2.945244000      0.694311000
C       -0.298571000     -1.694155000      0.226308000
H        1.594457000     -4.313956000      1.245329000
H       -0.761622000     -3.655186000      0.930796000
H        3.436207000      1.798765000     -0.951731000
H        1.011201000      2.307117000     -1.172731000
N        0.395632000      0.480642000     -0.522143000
Ni      -1.459768000      1.002466000     -0.629118000
P       -1.962864000     -1.001356000     -0.026678000
F       -1.000784000      2.764272000     -1.119972000
F       -3.226060000      1.340063000     -0.664497000
C       -2.873444000     -1.036243000      1.572326000
H       -3.726916000     -0.387182000      1.346971000
C       -2.868843000     -1.989521000     -1.298181000
H       -3.919924000     -1.779161000     -1.070676000
C       -2.624602000     -3.497706000     -1.240893000
H       -3.283084000     -3.994280000     -1.958990000
H       -1.594477000     -3.737197000     -1.518275000
H       -2.825125000     -3.929383000     -0.258556000
C       -2.550468000     -1.432013000     -2.688449000
H       -3.097635000     -1.999975000     -3.446471000
H       -2.836544000     -0.382381000     -2.773966000
H       -1.482583000     -1.520389000     -2.914320000
C       -3.387349000     -2.402897000      2.018617000
H       -3.938547000     -2.286490000      2.956177000
H       -4.071036000     -2.846460000      1.291644000
H       -2.571239000     -3.105699000      2.209572000
C       -2.021508000     -0.356073000      2.645945000
H       -1.680380000      0.634044000      2.331741000
H       -2.613624000     -0.230916000      3.556399000
H       -1.143891000     -0.959068000      2.899720000
C        4.557799000     -0.506075000     -0.085080000
F        5.334250000      0.519155000     -0.440150000
F        4.861661000     -0.816859000      1.184275000
F        4.910773000     -1.554749000     -0.846197000

46
1C_CF3
S       -4.288411000     -1.839474000     -0.685246000
O       -5.085144000     -0.623924000     -0.703647000
O       -3.285385000     -1.942038000     -1.730419000
C        2.949472000     -1.936527000      0.247945000
C        1.557080000     -1.993094000      0.437267000
C        3.540358000     -0.742841000     -0.040467000
C        1.349932000      0.291818000      0.052781000
C        2.742865000      0.432345000     -0.153588000
C        3.251338000      1.718847000     -0.461680000
H        4.311761000      1.858087000     -0.620791000
C        2.410538000      2.792428000     -0.567115000
C        1.025589000      2.642816000     -0.367035000
C        0.491395000      1.417422000     -0.051739000
H        2.813097000      3.768709000     -0.808129000
H        0.383091000      3.508360000     -0.464219000
H        3.524367000     -2.847176000      0.338879000
H        1.034688000     -2.913397000      0.675162000
N        0.789210000     -0.930865000      0.346840000
Ni      -1.097811000     -1.117313000      0.649315000
P       -1.266959000      1.012842000      0.198591000
F       -0.912341000     -2.890831000      1.040258000
F       -2.909702000     -1.143838000      0.969437000
C       -2.159693000      1.383818000     -1.370730000
H       -3.122127000      0.883522000     -1.218317000
C       -1.955650000      2.023434000      1.584206000
H       -3.033521000      2.001481000      1.386829000
C       -1.475888000      3.473865000      1.644741000
H       -2.035049000      4.001779000      2.422319000
H       -0.416709000      3.524235000      1.911367000
H       -1.622147000      4.016257000      0.709389000
C       -1.687836000      1.304252000      2.909679000
H       -2.099416000      1.891586000      3.735549000
H       -2.150348000      0.316314000      2.928832000
H       -0.613238000      1.189373000      3.087065000
C       -2.419694000      2.861507000     -1.654594000
H       -2.975398000      2.948762000     -2.592579000
H       -3.021299000      3.333042000     -0.874975000
H       -1.490358000      3.426174000     -1.774784000
C       -1.436740000      0.692936000     -2.528507000
H       -1.277569000     -0.369351000     -2.330588000
H       -2.046771000      0.766450000     -3.432344000
H       -0.471251000      1.166104000     -2.733735000
C        5.037269000     -0.681409000     -0.239251000
F        5.612406000     -1.876748000     -0.092856000
F        5.349877000     -0.236494000     -1.466229000
F        5.613496000      0.148738000      0.644111000

42
1A_X_H
C        3.565729000     -1.238112000     -0.029980000
C        2.320585000     -1.856306000     -0.092524000
C        3.650257000      0.140165000      0.057135000
C        1.199241000      0.157248000      0.005456000
C        2.417972000      0.878434000      0.046599000
C        2.378907000      2.290903000      0.058541000
H        3.300468000      2.860958000      0.043958000
C        1.186621000      2.962055000      0.056772000
C       -0.022443000      2.244564000      0.049314000
C       -0.036681000      0.869329000      0.024832000
H        1.169737000      4.045547000      0.057691000
H       -0.953905000      2.795334000      0.059583000
H        4.461346000     -1.847774000     -0.039069000
H        2.252810000     -2.934284000     -0.158881000
N        1.162561000     -1.216831000     -0.065740000
Ni      -0.570756000     -2.173758000     -0.151984000
P       -1.521719000     -0.213866000     -0.031517000
C       -2.508234000      0.308534000     -1.515500000
H       -3.243427000     -0.501786000     -1.581251000
C       -2.531420000      0.156620000      1.487540000
H       -3.535244000     -0.179146000      1.198495000
C       -2.606468000      1.610519000      1.954443000
H       -3.326965000      1.689038000      2.774842000
H       -1.638986000      1.947446000      2.336868000
H       -2.924274000      2.302389000      1.173115000
C       -2.033152000     -0.738696000      2.626722000
H       -2.635864000     -0.574930000      3.525952000
H       -2.085086000     -1.796232000      2.360214000
H       -0.992287000     -0.507379000      2.877330000
C       -3.262497000      1.634483000     -1.458169000
H       -3.825527000      1.768903000     -2.387544000
H       -3.980954000      1.667648000     -0.636508000
H       -2.585195000      2.488335000     -1.368447000
C       -1.607070000      0.225397000     -2.749782000
H       -1.098638000     -0.740871000     -2.810667000
H       -2.202707000      0.352022000     -3.658700000
H       -0.845565000      1.011459000     -2.736336000
N        4.851968000      0.774683000      0.106534000
H        4.909234000      1.706461000      0.480237000
H        5.670575000      0.208069000      0.256765000
H       -1.831289000     -2.904458000     -0.220143000
H       -0.021071000     -3.559321000     -0.233163000

45
1B_X_H
S       -3.070302000     -2.377363000      0.223745000
O       -4.202010000     -1.569086000     -0.275434000
O       -2.461839000     -1.846178000      1.462737000
C       -2.611717000      2.317791000     -0.392487000
C       -2.269018000      0.975979000     -0.505036000
C       -1.640624000      3.263241000     -0.108027000
C       -0.044714000      1.406902000     -0.057256000
C       -0.299759000      2.789582000      0.102536000
C        0.761728000      3.639602000      0.485634000
H        0.581244000      4.694110000      0.659805000
C        2.025081000      3.148573000      0.679558000
C        2.283163000      1.779709000      0.492527000
C        1.278677000      0.913801000      0.128320000
H        2.826435000      3.810994000      0.983928000
H        3.289089000      1.411105000      0.646404000
H       -3.645114000      2.609390000     -0.534179000
H       -3.046711000      0.245999000     -0.708233000
N       -1.036855000      0.509734000     -0.369896000
Ni      -0.591253000     -1.402302000     -0.567470000
P        1.428679000     -0.895813000     -0.106914000
C        2.010854000     -1.627898000      1.490459000
H        1.879373000     -2.699790000      1.304914000
C        2.683605000     -1.212434000     -1.434015000
H        2.959115000     -2.260045000     -1.261703000
C        3.944071000     -0.346790000     -1.409942000
H        4.651615000     -0.721898000     -2.155515000
H        3.710418000      0.688007000     -1.673990000
H        4.453040000     -0.347579000     -0.445224000
C        1.994415000     -1.107640000     -2.798230000
H        2.713791000     -1.321421000     -3.594663000
H        1.162931000     -1.809664000     -2.884032000
H        1.604138000     -0.097887000     -2.963358000
C        3.462308000     -1.375913000      1.891280000
H        3.664675000     -1.887832000      2.837198000
H        4.171185000     -1.761418000      1.155661000
H        3.663396000     -0.313016000      2.052818000
C        1.035461000     -1.213381000      2.595695000
H       -0.003672000     -1.424368000      2.327726000
H        1.265619000     -1.762329000      3.513359000
H        1.123224000     -0.144654000      2.815439000
N       -1.949661000      4.577994000      0.011953000
H       -1.234327000      5.278377000     -0.074801000
H       -2.874530000      4.871473000     -0.255729000
H       -1.993741000     -1.944931000     -1.016518000
H       -0.136237000     -2.771882000     -0.775281000

45
1C_X_H
S       -3.587165000     -1.756516000     -0.216221000
O       -4.191969000     -0.457710000      0.087859000
O       -3.014750000     -1.863566000     -1.556788000
C        3.399979000     -2.331752000      0.182924000
C        2.024640000     -2.361695000      0.370361000
C        4.036978000     -1.132150000     -0.091012000
C        1.822856000     -0.084185000      0.040018000
C        3.219874000      0.048827000     -0.152498000
C        3.758793000      1.331870000     -0.395201000
H        4.827996000      1.463098000     -0.512407000
C        2.950390000      2.432999000     -0.473812000
C        1.561579000      2.295580000     -0.309268000
C        0.992551000      1.071131000     -0.046435000
H        3.377315000      3.410971000     -0.660682000
H        0.938991000      3.177010000     -0.387488000
H        3.961063000     -3.255865000      0.247268000
H        1.529414000     -3.299358000      0.581911000
N        1.233255000     -1.300394000      0.302503000
Ni      -0.688053000     -1.439150000      0.598713000
P       -0.799809000      0.733760000      0.143541000
C       -1.590844000      1.230337000     -1.457401000
H       -2.588181000      0.790380000     -1.358788000
C       -1.470434000      1.812514000      1.498525000
H       -2.541678000      1.844177000      1.265721000
C       -0.932849000      3.240560000      1.595118000
H       -1.499224000      3.787083000      2.355491000
H        0.115834000      3.241953000      1.905158000
H       -1.016826000      3.798079000      0.661237000
C       -1.288388000      1.087772000      2.836055000
H       -1.714860000      1.686748000      3.646811000
H       -1.777180000      0.111533000      2.835235000
H       -0.226708000      0.933668000      3.056991000
C       -1.748578000      2.723034000     -1.731490000
H       -2.258302000      2.857713000     -2.690775000
H       -2.354159000      3.220609000     -0.971341000
H       -0.783862000      3.233433000     -1.804988000
C       -0.870640000      0.514033000     -2.601202000
H       -0.783021000     -0.558143000     -2.411738000
H       -1.436822000      0.639258000     -3.528438000
H        0.131359000      0.926002000     -2.759884000
N        5.379108000     -1.073319000     -0.260653000
H        5.809887000     -0.273331000     -0.689590000
H        5.889036000     -1.937564000     -0.335689000
H       -2.121879000     -1.625733000      0.970930000
H       -0.649171000     -2.864698000      0.997902000

42
1A_X_Cl
C       -3.268249000      1.895189000      0.083322000
C       -1.891628000      2.047589000      0.062268000
C       -3.835977000      0.631236000      0.046958000
C       -1.540624000     -0.230866000     -0.009263000
C       -2.933395000     -0.486454000     -0.018472000
C       -3.380710000     -1.823106000     -0.100250000
H       -4.441201000     -2.041373000     -0.147361000
C       -2.496048000     -2.867656000     -0.146577000
C       -1.116288000     -2.615084000     -0.101698000
C       -0.640148000     -1.326264000     -0.031966000
H       -2.857382000     -3.886288000     -0.217263000
H       -0.426620000     -3.449294000     -0.123139000
H       -3.890780000      2.780331000      0.128334000
H       -1.455693000      3.037943000      0.082098000
N       -1.021645000      1.045557000      0.018987000
Ni       0.925107000      1.355561000     -0.027264000
P        1.103583000     -0.817217000      0.013415000
C        1.936099000     -1.495500000     -1.489801000
H        2.890842000     -0.961391000     -1.477797000
C        1.858001000     -1.498952000      1.559457000
H        2.933359000     -1.437083000      1.361876000
C        1.478071000     -2.939399000      1.905990000
H        2.075073000     -3.265215000      2.762714000
H        0.426327000     -3.008134000      2.196465000
H        1.657429000     -3.646817000      1.095089000
C        1.519457000     -0.563233000      2.724409000
H        1.959359000     -0.953738000      3.646740000
H        1.908936000      0.442882000      2.560869000
H        0.436883000     -0.495425000      2.875238000
C        2.217068000     -2.995714000     -1.502989000
H        2.739725000     -3.247487000     -2.430691000
H        2.859635000     -3.303826000     -0.676146000
H        1.298918000     -3.589107000     -1.480351000
C        1.151614000     -1.048135000     -2.725329000
H        0.992287000      0.033671000     -2.734331000
H        1.711029000     -1.308881000     -3.627875000
H        0.176147000     -1.541041000     -2.780858000
Cl       0.803573000      3.588323000     -0.160426000
Cl       3.133890000      1.390345000     -0.008102000
N       -5.174395000      0.464358000      0.048536000
H       -5.594037000     -0.432442000      0.214967000
H       -5.765022000      1.266613000      0.189550000

45
1B_X_H
S       -3.789457000      0.485866000      1.211317000
O       -4.774596000      1.543805000      1.137203000
O       -2.535239000      0.820782000      1.861237000
C        0.234241000      3.600555000     -0.700978000
C       -0.432067000      2.392887000     -0.816210000
C        1.551877000      3.636850000     -0.268585000
C        1.399365000      1.194937000     -0.088659000
C        2.162820000      2.377580000      0.062735000
C        3.484710000      2.277802000      0.546693000
H        4.083619000      3.170317000      0.684301000
C        4.036336000      1.066172000      0.868061000
C        3.279323000     -0.105748000      0.717048000
C        1.988110000     -0.050802000      0.245496000
H        5.050331000      1.009041000      1.244397000
H        3.724880000     -1.056730000      0.979186000
H       -0.289592000      4.513226000     -0.956704000
H       -1.455951000      2.378112000     -1.163482000
N        0.097103000      1.206511000     -0.538252000
Ni      -0.939747000     -0.453618000     -0.680452000
P        0.850175000     -1.452718000      0.050490000
C        0.665098000     -2.268965000      1.696925000
H       -0.208907000     -2.906285000      1.532532000
C        1.565388000     -2.624443000     -1.192551000
H        1.021713000     -3.555691000     -1.000615000
C        3.070025000     -2.872888000     -1.075083000
H        3.353153000     -3.662650000     -1.776790000
H        3.635282000     -1.977357000     -1.346564000
H        3.384287000     -3.191094000     -0.080082000
C        1.217490000     -2.131885000     -2.600976000
H        1.627687000     -2.824630000     -3.341584000
H        0.139384000     -2.068376000     -2.756952000
H        1.652987000     -1.145218000     -2.791042000
C        1.826927000     -3.147658000      2.152249000
H        1.570126000     -3.601019000      3.114281000
H        2.026743000     -3.962085000      1.453344000
H        2.746906000     -2.575990000      2.302187000
C        0.298103000     -1.208797000      2.736826000
H       -0.550574000     -0.598946000      2.416818000
H        0.021429000     -1.700584000      3.673552000
H        1.141371000     -0.543162000      2.945467000
Cl      -2.743394000      0.473005000     -1.674932000
Cl      -1.918306000     -2.430042000     -0.603237000
N        2.216411000      4.800951000     -0.151280000
H        3.191289000      4.845610000      0.082010000
H        1.771931000      5.658815000     -0.429906000

45
1C_X_Cl
S        3.665955000     -1.450808000      1.153871000
O        2.406295000     -1.630862000      1.849329000
O        4.675195000     -0.675790000      1.843262000
C       -2.177797000     -3.210500000     -0.208703000
C       -0.999256000     -2.535267000     -0.480299000
C       -3.308410000     -2.515967000      0.193607000
C       -1.926228000     -0.494741000      0.067099000
C       -3.172750000     -1.094776000      0.365758000
C       -4.221949000     -0.281310000      0.845625000
H       -5.178702000     -0.721208000      1.100502000
C       -4.052780000      1.065761000      1.026688000
C       -2.815262000      1.659012000      0.732976000
C       -1.770915000      0.901562000      0.256008000
H       -4.866233000      1.672423000      1.405293000
H       -2.688183000      2.721978000      0.893321000
H       -2.205389000     -4.285489000     -0.336677000
H       -0.129178000     -3.081683000     -0.818520000
N       -0.843807000     -1.220412000     -0.379537000
Ni       0.861951000     -0.352437000     -0.790690000
P       -0.091301000      1.486071000     -0.107402000
C        0.607915000      2.201822000      1.445215000
H        1.674295000      2.263122000      1.206282000
C       -0.190797000      2.757016000     -1.449396000
H        0.781453000      3.257909000     -1.390065000
C       -1.311689000      3.788328000     -1.305018000
H       -1.186907000      4.555277000     -2.074936000
H       -2.289438000      3.325414000     -1.462749000
H       -1.320065000      4.293242000     -0.338515000
C       -0.296975000      2.045312000     -2.802173000
H       -0.349904000      2.789904000     -3.601724000
H        0.562651000      1.401366000     -2.995923000
H       -1.204898000      1.435253000     -2.856011000
C        0.117344000      3.593967000      1.834383000
H        0.623088000      3.900068000      2.754891000
H        0.349734000      4.340876000      1.072915000
H       -0.957647000      3.614072000      2.034127000
C        0.425764000      1.188375000      2.577208000
H        0.802949000      0.199137000      2.306066000
H        0.982848000      1.522428000      3.456635000
H       -0.626443000      1.092562000      2.861953000
Cl       1.785138000     -2.120414000     -1.822206000
Cl       2.731495000      0.823560000     -0.960742000
N       -4.468991000     -3.154761000      0.446231000
H       -5.335281000     -2.657499000      0.550457000
H       -4.541515000     -4.134679000      0.229752000

42
1A_X_Br
C        2.684286000     -2.806129000      0.296817000
C        1.362513000     -2.392682000      0.271206000
C        3.708918000     -1.889091000      0.117410000
C        1.950169000     -0.185328000     -0.032242000
C        3.327126000     -0.514080000     -0.061096000
C        4.271399000      0.516085000     -0.256192000
H        5.328545000      0.283670000     -0.311559000
C        3.881749000      1.822442000     -0.387999000
C        2.520086000      2.152694000     -0.309497000
C        1.567714000      1.175824000     -0.132261000
H        4.619442000      2.600647000     -0.540368000
H        2.226696000      3.191789000     -0.384760000
H        2.898974000     -3.857060000      0.445347000
H        0.571283000     -3.122512000      0.379406000
N        0.962992000     -1.137088000      0.103104000
Ni      -0.950828000     -0.633923000      0.024301000
P       -0.226370000      1.431340000      0.015280000
C       -0.788028000      2.398509000     -1.458772000
H       -1.874024000      2.288096000     -1.391075000
C       -0.513467000      2.381741000      1.580306000
H       -1.522223000      2.787057000      1.449464000
C        0.469065000      3.522753000      1.847974000
H        0.127831000      4.085631000      2.721656000
H        1.465095000      3.135156000      2.077341000
H        0.556958000      4.225748000      1.018512000
C       -0.524857000      1.400624000      2.756092000
H       -0.709737000      1.944091000      3.687321000
H       -1.302716000      0.643524000      2.643860000
H        0.440516000      0.892994000      2.854878000
C       -0.458062000      3.889175000     -1.481963000
H       -0.902625000      4.332094000     -2.378255000
H       -0.873360000      4.416580000     -0.621085000
H        0.617421000      4.079551000     -1.529760000
C       -0.315147000      1.681916000     -2.725293000
H       -0.591339000      0.623692000     -2.719532000
H       -0.782249000      2.141512000     -3.600520000
H        0.769919000      1.753645000     -2.847066000
Br      -1.798516000     -2.860718000     -0.255340000
Br      -3.133828000      0.278456000      0.145761000
N        4.999059000     -2.272027000      0.109511000
H        5.755637000     -1.614442000      0.063171000
H        5.235640000     -3.235455000      0.273399000

45
1B_X_Br
S       -3.184224000      1.192030000      1.699024000
O       -4.000031000      2.387871000      1.742740000
O       -1.811036000      1.336611000      2.149109000
C        0.968873000      3.638830000     -0.478742000
C        0.142951000      2.529226000     -0.526389000
C        2.332354000      3.490034000     -0.273566000
C        1.889031000      1.081485000     -0.124700000
C        2.816432000      2.150563000     -0.071308000
C        4.171144000      1.864356000      0.201417000
H        4.900363000      2.664192000      0.252558000
C        4.597524000      0.582217000      0.424934000
C        3.674922000     -0.474014000      0.388722000
C        2.347550000     -0.238033000      0.115128000
H        5.640460000      0.382489000      0.637952000
H        4.020671000     -1.480779000      0.583261000
H        0.532362000      4.619844000     -0.617942000
H       -0.912815000      2.662537000     -0.714597000
N        0.548921000      1.273277000     -0.378498000
Ni      -0.703559000     -0.244238000     -0.432303000
P        1.016131000     -1.474830000      0.108198000
C        0.956364000     -2.227267000      1.795301000
H        0.006310000     -2.768441000      1.764769000
C        1.411244000     -2.745294000     -1.182088000
H        0.767943000     -3.588158000     -0.908430000
C        2.867271000     -3.210650000     -1.240003000
H        2.942535000     -4.036241000     -1.953636000
H        3.520766000     -2.410887000     -1.598139000
H        3.250955000     -3.569162000     -0.283878000
C        0.970725000     -2.213405000     -2.549996000
H        1.197039000     -2.956235000     -3.320364000
H       -0.100399000     -2.007114000     -2.583155000
H        1.507158000     -1.293970000     -2.807281000
C        2.067751000     -3.213309000      2.143974000
H        1.889884000     -3.602232000      3.151089000
H        2.087730000     -4.068640000      1.466053000
H        3.054175000     -2.741778000      2.151030000
C        0.835663000     -1.103395000      2.826814000
H        0.026933000     -0.409614000      2.583124000
H        0.623824000     -1.534465000      3.809154000
H        1.766633000     -0.533406000      2.905652000
Br      -2.542690000      0.943229000     -1.467269000
Br      -2.028038000     -2.184753000     -0.135270000
N        3.153221000      4.556015000     -0.245392000
H        4.150662000      4.470483000     -0.178156000
H        2.782276000      5.474585000     -0.417609000

45
1C_X_Br
S        2.894349000     -1.598335000      1.762244000
O        3.980964000     -0.977536000      2.489554000
O        1.562664000     -1.399993000      2.304099000
C       -2.869780000     -2.736802000      0.364955000
C       -1.592577000     -2.237966000      0.163629000
C       -3.968950000     -1.890511000      0.324290000
C       -2.361704000     -0.071563000      0.022635000
C       -3.704178000     -0.484851000      0.178239000
C       -4.715040000      0.500547000      0.220989000
H       -5.753981000      0.214241000      0.337860000
C       -4.409984000      1.834294000      0.142373000
C       -3.068635000      2.240861000      0.045238000
C       -2.061806000      1.309448000     -0.013207000
H       -5.197244000      2.577168000      0.181345000
H       -2.839095000      3.300937000      0.039138000
H       -2.998706000     -3.801487000      0.514153000
H       -0.751748000     -2.916173000      0.141273000
N       -1.313012000     -0.957786000     -0.045937000
Ni       0.485266000     -0.333524000     -0.511620000
P       -0.273378000      1.660924000      0.021193000
C       -0.003896000      2.318308000      1.736260000
H       -0.472623000      3.310590000      1.736918000
C       -0.109605000      3.048398000     -1.197558000
H       -0.999838000      3.661018000     -1.017473000
C       -0.196667000      2.469744000     -2.611286000
H       -0.254329000      3.283399000     -3.340039000
H        0.686625000      1.868722000     -2.840735000
H       -1.081223000      1.839786000     -2.742791000
C        1.112321000      3.945648000     -1.015337000
H        2.043238000      3.387334000     -1.123253000
H        1.093087000      4.722424000     -1.785593000
H        1.111602000      4.447258000     -0.045050000
C       -0.709544000      1.422035000      2.758845000
H       -0.323398000      0.399763000      2.707384000
H       -0.507803000      1.800751000      3.764779000
H       -1.792286000      1.396167000      2.622113000
C        1.476916000      2.449400000      2.099126000
H        1.560878000      2.969114000      3.058230000
H        1.930284000      1.463611000      2.213906000
H        2.062612000      2.997758000      1.362484000
Br       1.129958000     -2.402404000     -1.557230000
Br       2.658440000      0.567806000     -0.765659000
N       -5.223422000     -2.363309000      0.461377000
H       -6.026763000     -1.789558000      0.278348000
H       -5.374751000     -3.357765000      0.477230000

42
1A_X_I
C        2.596937000     -2.908445000      0.912638000
C        1.357093000     -2.293402000      0.847265000
C        3.726699000     -2.254019000      0.443680000
C        2.260683000     -0.336109000      0.030670000
C        3.561767000     -0.890574000      0.017933000
C        4.644114000     -0.073813000     -0.374936000
H        5.652883000     -0.469854000     -0.381808000
C        4.452622000      1.236944000     -0.723607000
C        3.165953000      1.796273000     -0.665041000
C        2.084697000      1.031881000     -0.292774000
H        5.294121000      1.851562000     -1.019148000
H        3.038020000      2.845674000     -0.896578000
H        2.659558000     -3.921959000      1.288326000
H        0.478498000     -2.839438000      1.160472000
N        1.150327000     -1.065628000      0.386137000
Ni      -0.650288000     -0.322771000      0.170806000
P        0.368107000      1.603688000     -0.082223000
C       -0.160147000      2.435008000     -1.649131000
H       -1.232981000      2.568240000     -1.484031000
C        0.371812000      2.781406000      1.347594000
H       -0.582870000      3.308170000      1.246414000
C        1.519306000      3.792260000      1.369303000
H        1.340527000      4.512609000      2.172834000
H        2.472200000      3.299280000      1.578790000
H        1.621627000      4.356058000      0.441379000
C        0.352997000      1.967365000      2.645200000
H        0.333890000      2.645938000      3.502867000
H       -0.522765000      1.318593000      2.704149000
H        1.250996000      1.346586000      2.732351000
C        0.445827000      3.802172000     -1.955387000
H        0.002138000      4.180054000     -2.881460000
H        0.230824000      4.533781000     -1.174468000
H        1.526222000      3.756164000     -2.113519000
C        0.023270000      1.447870000     -2.804488000
H       -0.471115000      0.492812000     -2.605106000
H       -0.417691000      1.866420000     -3.713142000
H        1.081904000      1.253532000     -3.002236000
N        4.933631000     -2.856708000      0.435198000
H        5.703440000     -2.477695000     -0.087087000
H        4.985856000     -3.838389000      0.650339000
I       -2.866869000      0.922924000      0.451945000
I       -1.789137000     -2.571196000     -0.495557000

45
1B_X_I
S       -2.794661000      1.435545000      2.045249000
O       -3.525376000      2.671266000      2.227334000
O       -1.392756000      1.453066000      2.420709000
C        1.527638000      3.616972000      0.008315000
C        0.617547000      2.575098000     -0.051320000
C        2.888893000      3.359326000     -0.043673000
C        2.281920000      0.984276000     -0.094941000
C        3.288606000      1.978297000     -0.060615000
C        4.640490000      1.576928000     -0.003184000
H        5.427369000      2.320570000      0.039962000
C        4.987174000      0.252569000      0.034117000
C        3.985971000     -0.731144000      0.029320000
C        2.657076000     -0.380659000     -0.038388000
H        6.029135000     -0.037883000      0.088882000
H        4.272719000     -1.772380000      0.092705000
H        1.154701000      4.632082000      0.061526000
H       -0.437902000      2.801999000     -0.057845000
N        0.940911000      1.290237000     -0.139010000
Ni      -0.421661000     -0.121868000     -0.259910000
P        1.238883000     -1.514273000      0.068651000
C        1.322781000     -2.298555000      1.741080000
H        0.368896000     -2.830632000      1.797369000
C        1.381961000     -2.762512000     -1.293876000
H        0.684207000     -3.547798000     -0.984389000
C        2.767370000     -3.371283000     -1.518868000
H        2.676317000     -4.185893000     -2.243134000
H        3.454318000     -2.635873000     -1.945313000
H        3.217857000     -3.785531000     -0.616147000
C        0.867941000     -2.130440000     -2.592150000
H        0.935545000     -2.860917000     -3.403362000
H       -0.172596000     -1.811234000     -2.511051000
H        1.471993000     -1.261741000     -2.874557000
C        2.452235000     -3.296994000      1.977070000
H        2.368716000     -3.687194000      2.995822000
H        2.397089000     -4.150236000      1.298978000
H        3.438817000     -2.833873000      1.888614000
C        1.312417000     -1.184567000      2.790770000
H        0.490125000     -0.481482000      2.633992000
H        1.191799000     -1.624536000      3.784439000
H        2.251981000     -0.623109000      2.785597000
N        3.793132000      4.359566000     -0.032365000
H        4.757146000      4.201714000     -0.265733000
H        3.468086000      5.309324000     -0.101120000
I       -2.239556000      1.312118000     -1.480743000
I       -2.046894000     -2.060134000      0.155683000

45
1C_X_I
S        4.054785000      1.255903000      2.103429000
O        5.407407000      0.831034000      1.824118000
O        3.710554000      2.625995000      1.778511000
C       -3.684425000     -1.408265000      1.870937000
C       -2.387168000     -1.451908000      1.388762000
C       -4.530536000     -0.370262000      1.507622000
C       -2.616539000      0.566055000      0.296776000
C       -3.963557000      0.684619000      0.711624000
C       -4.683387000      1.847616000      0.362547000
H       -5.717770000      1.962576000      0.665940000
C       -4.091129000      2.864234000     -0.338287000
C       -2.740807000      2.763510000     -0.710341000
C       -2.012174000      1.635471000     -0.410138000
H       -4.653354000      3.755194000     -0.589612000
H       -2.278038000      3.592931000     -1.228053000
H       -4.035110000     -2.214821000      2.502396000
H       -1.756880000     -2.291972000      1.643300000
N       -1.846448000     -0.534826000      0.593813000
Ni      -0.027685000     -0.719574000     -0.109678000
P       -0.236676000      1.378949000     -0.717425000
C        0.660496000      2.611585000      0.326151000
H        1.710615000      2.377028000      0.133290000
C        0.100505000      1.621575000     -2.522311000
H        1.190167000      1.726473000     -2.554672000
C       -0.546807000      2.839136000     -3.184133000
H       -0.134091000      2.947670000     -4.191217000
H       -1.625669000      2.700228000     -3.289831000
H       -0.364975000      3.775857000     -2.656585000
C       -0.297835000      0.344535000     -3.270973000
H       -0.100111000      0.473532000     -4.338873000
H        0.258403000     -0.529396000     -2.927292000
H       -1.366670000      0.137826000     -3.152950000
C        0.427236000      4.086322000      0.013210000
H        1.036685000      4.687421000      0.694098000
H        0.727751000      4.347983000     -1.002317000
H       -0.615732000      4.378151000      0.164726000
C        0.357381000      2.294957000      1.793068000
H        0.570784000      1.249931000      2.034982000
H        0.976404000      2.925627000      2.435148000
H       -0.692115000      2.493083000      2.033933000
N       -5.811594000     -0.333160000      1.920542000
H       -6.467277000      0.330899000      1.550549000
H       -6.196372000     -1.124893000      2.407480000
I       -0.048530000     -3.318296000     -0.289423000
I        2.495647000     -0.558823000     -0.532946000

51
2A
C       -0.746708000      0.412316000     -1.816051000
C        0.687465000     -0.134279000     -1.858669000
H       -1.322044000      0.076265000     -2.680676000
H       -0.737219000      1.504858000     -1.844321000
H        0.667105000     -1.213960000     -2.037744000
H        1.261932000      0.313115000     -2.674025000
Ni      -0.015009000      0.020432000      1.324577000
P       -1.540509000     -0.051860000     -0.212973000
P        1.509287000      0.108797000     -0.216098000
F        1.374491000      0.164149000      2.535400000
F       -1.396001000     -0.129443000      2.541785000
C        2.363236000      1.746138000     -0.232348000
C        2.856098000     -1.157860000     -0.069325000
C       -2.331818000     -1.723075000     -0.414487000
C       -2.926304000      1.130512000      0.065178000
C       -2.652529000     -2.099042000     -1.861410000
H       -1.737295000     -2.257226000     -2.441115000
H       -3.211569000     -3.039253000     -1.877534000
H       -3.254192000     -1.347635000     -2.377210000
C       -1.485489000     -2.804836000      0.258510000
H       -0.525270000     -2.927019000     -0.251778000
H       -1.288444000     -2.567502000      1.305296000
H       -2.006836000     -3.766021000      0.213955000
C       -3.952923000      1.152203000     -1.066348000
H       -4.427585000      0.179531000     -1.213669000
H       -4.745438000      1.868083000     -0.828829000
H       -3.503674000      1.464987000     -2.014570000
C       -2.386761000      2.526174000      0.378369000
H       -1.877370000      2.971439000     -0.482533000
H       -3.215304000      3.188698000      0.644771000
H       -1.694755000      2.501102000      1.223056000
C        2.395002000     -2.343095000      0.780388000
H        2.044511000     -2.005503000      1.756751000
H        1.585565000     -2.893029000      0.290536000
H        3.226169000     -3.040349000      0.924353000
C        3.420787000     -1.624253000     -1.413584000
H        4.309234000     -2.238418000     -1.240012000
H        2.699061000     -2.246103000     -1.951354000
H        3.710854000     -0.801256000     -2.069980000
C        1.357559000      2.886160000     -0.397017000
H        0.931068000      2.903801000     -1.405202000
H        0.544887000      2.815305000      0.329087000
H        1.859756000      3.845096000     -0.241237000
C        3.507091000      1.861389000     -1.238165000
H        3.953218000      2.858082000     -1.169578000
H        4.301739000      1.136998000     -1.049274000
H        3.156641000      1.730506000     -2.267265000
H        3.637925000     -0.630125000      0.486847000
H        2.768104000      1.795789000      0.784169000
H       -3.388400000      0.738644000      0.976468000
H       -3.268452000     -1.628121000      0.145598000

54
2B
C        2.228191000      1.526320000     -0.122775000
C        0.979656000      2.218894000      0.436924000
H        3.137449000      1.914696000      0.339476000
H        2.314402000      1.706830000     -1.197527000
H        1.016664000      2.220967000      1.531347000
H        0.920274000      3.262701000      0.117777000
Ni      -0.001021000     -0.822037000     -0.256487000
P        2.072354000     -0.306280000      0.066898000
P       -0.544139000      1.276896000     -0.022796000
F       -1.773349000     -1.137513000     -0.801901000
S       -3.598957000     -2.018043000      0.102583000
O       -3.968089000     -0.855574000      0.897250000
O       -4.336931000     -2.191508000     -1.133451000
F        0.543593000     -2.576140000     -0.314124000
C       -1.224328000      1.931187000     -1.608753000
C       -1.778529000      1.587418000      1.317403000
C        2.782147000     -0.831842000      1.705392000
C        3.189778000     -1.053538000     -1.193188000
C        3.608825000      0.251744000      2.396395000
H        2.991504000      1.111966000      2.675013000
H        4.039196000     -0.152015000      3.317282000
H        4.433816000      0.611295000      1.776675000
C        1.691456000     -1.384860000      2.623288000
H        0.999754000     -0.598696000      2.935019000
H        1.116949000     -2.167888000      2.124968000
H        2.146379000     -1.806392000      3.524729000
C        4.630303000     -0.557471000     -1.066274000
H        5.050502000     -0.744696000     -0.074967000
H        5.263027000     -1.077256000     -1.791426000
H        4.707005000      0.514550000     -1.274549000
C        2.637516000     -0.863245000     -2.605405000
H        2.597487000      0.192876000     -2.890817000
H        3.288625000     -1.369707000     -3.323618000
H        1.637833000     -1.292350000     -2.701579000
C       -1.549414000      0.610110000      2.471938000
H       -1.530731000     -0.426936000      2.134388000
H       -0.610288000      0.828055000      2.991573000
H       -2.357844000      0.707938000      3.201190000
C       -1.799020000      3.026394000      1.839926000
H       -2.608180000      3.130004000      2.568633000
H       -0.866443000      3.273679000      2.356557000
H       -1.959589000      3.771701000      1.061586000
C       -0.171059000      1.824673000     -2.713332000
H        0.639941000      2.546032000     -2.565619000
H        0.254946000      0.820656000     -2.775192000
H       -0.632335000      2.045763000     -3.679541000
C       -1.833449000      3.329799000     -1.550661000
H       -2.158828000      3.620537000     -2.554038000
H       -2.710492000      3.367621000     -0.902800000
H       -1.112407000      4.080359000     -1.210846000
H       -2.738334000      1.338736000      0.853852000
H       -2.013782000      1.203331000     -1.823359000
H        3.142547000     -2.120557000     -0.954698000
H        3.445153000     -1.661287000      1.437864000

51
3A
Ni       0.000021000     -1.598831000     -0.000211000
P        1.509383000     -0.078191000      0.023816000
P       -1.509473000     -0.078249000     -0.023784000
F       -1.378315000     -2.820829000      0.052764000
F        1.378353000     -2.820755000     -0.053363000
C        1.372954000      2.773090000      0.243436000
C        0.684177000      3.971267000      0.130493000
C       -0.684292000      3.971275000     -0.130176000
C       -1.373101000      2.773114000     -0.243056000
C       -0.690449000      1.563090000     -0.109051000
C        0.690257000      1.563085000      0.109532000
H        2.437994000      2.774679000      0.444709000
H        1.213595000      4.911384000      0.236915000
H       -1.213680000      4.911398000     -0.236683000
H       -2.438126000      2.774711000     -0.444428000
N       -2.503720000     -0.098755000      1.309976000
N       -2.584621000     -0.028467000     -1.330563000
N        2.584544000     -0.028902000      1.330551000
N        2.503551000     -0.098133000     -1.309950000
C       -3.588092000     -1.093830000     -1.377591000
H       -3.151307000     -2.052582000     -1.677708000
H       -4.043476000     -1.222804000     -0.396245000
H       -4.364483000     -0.803162000     -2.090949000
C       -1.946558000      0.174066000     -2.628791000
H       -1.219323000      0.987006000     -2.581978000
H       -1.438400000     -0.733430000     -2.985232000
H       -2.710153000      0.451270000     -3.360179000
C       -3.513920000      0.923114000      1.519604000
H       -4.348316000      0.490873000      2.079783000
H       -3.125263000      1.782580000      2.083192000
H       -3.902231000      1.273337000      0.562011000
C       -2.083596000     -0.811252000      2.507546000
H       -1.467875000     -1.668141000      2.233985000
H       -1.529371000     -0.163548000      3.200609000
H       -2.970364000     -1.191675000      3.022991000
C        3.587840000     -1.094440000      1.377288000
H        3.150984000     -2.053092000      1.677613000
H        4.042801000     -1.223584000      0.395771000
H        4.364570000     -0.803862000      2.090318000
C        1.946773000      0.173610000      2.628913000
H        1.219725000      0.986721000      2.582348000
H        1.438488000     -0.733835000      2.985308000
H        2.710575000      0.450513000      3.360197000
C        3.514610000      0.923053000     -1.518731000
H        4.349059000      0.490381000     -2.078514000
H        3.126850000      1.782919000     -2.082322000
H        3.902596000      1.272749000     -0.560809000
C        2.083447000     -0.809913000     -2.507916000
H        1.466434000     -1.666070000     -2.234957000
H        1.530473000     -0.161387000     -3.201196000
H        2.970063000     -1.191412000     -3.022835000

54
3B
Ni      -0.612865000     -0.808964000     -0.535047000
P        1.458108000     -1.029931000     -0.047967000
P       -0.429201000      1.322610000     -0.264411000
F       -2.437587000     -0.564357000     -0.957795000
S       -3.706401000     -1.561464000      0.566051000
O       -2.874929000     -1.221644000      1.713360000
O       -4.883023000     -0.726815000      0.393257000
F       -0.654996000     -2.630063000     -0.774772000
C        3.362358000      0.757577000      1.114356000
C        3.764916000      2.017729000      1.529381000
C        2.897857000      3.102388000      1.420709000
C        1.625313000      2.927779000      0.899459000
C        1.217018000      1.664352000      0.469712000
C        2.088497000      0.577357000      0.573101000
H        4.025535000     -0.090606000      1.237273000
H        4.752805000      2.155549000      1.954062000
H        3.213223000      4.082915000      1.759146000
H        0.935408000      3.762743000      0.854479000
N        1.893769000     -2.089815000      1.190891000
N        2.372825000     -1.525637000     -1.342903000
N       -1.463126000      2.146048000      0.780390000
N       -0.584925000      2.150231000     -1.698646000
C        1.801584000     -3.521527000      0.902379000
H        2.455767000     -4.056825000      1.597025000
H        0.776551000     -3.891354000      1.005689000
H        2.133650000     -3.720297000     -0.116012000
C        1.373520000     -1.762554000      2.516500000
H        1.523528000     -0.705731000      2.742744000
H        0.304373000     -1.995187000      2.608065000
H        1.921464000     -2.344685000      3.261889000
C        1.813865000     -1.529382000     -2.686358000
H        2.246489000     -2.363144000     -3.247127000
H        0.736565000     -1.688290000     -2.642004000
H        2.028077000     -0.598204000     -3.226887000
C        3.822045000     -1.598278000     -1.266403000
H        4.174781000     -2.398031000     -1.923932000
H        4.301266000     -0.659186000     -1.573571000
H        4.135697000     -1.842156000     -0.250336000
C       -2.847460000      2.348446000      0.350387000
H       -3.487679000      1.503159000      0.619762000
H       -3.231580000      3.252091000      0.833982000
H       -2.894778000      2.485106000     -0.729363000
C       -1.375373000      1.809647000      2.201058000
H       -0.334898000      1.723884000      2.518168000
H       -1.833978000      2.617490000      2.778138000
H       -1.897542000      0.872118000      2.426095000
C       -0.393151000      3.588512000     -1.774788000
H       -0.661888000      4.056455000     -0.826985000
H        0.644330000      3.850646000     -2.022441000
H       -1.049506000      3.998112000     -2.548322000
C       -0.495507000      1.451323000     -2.969983000
H        0.503984000      1.542660000     -3.415608000
H       -0.732103000      0.395021000     -2.840907000
H       -1.226346000      1.871403000     -3.667865000

23
4A
C        3.433275000      0.646916000      0.207479000
C        2.130170000      1.104435000      0.156628000
C        1.319413000     -1.033783000     -0.272809000
C        2.605096000     -1.551938000     -0.227028000
C        3.674838000     -0.704931000      0.017186000
H        4.236659000      1.346507000      0.397065000
H        2.757307000     -2.611965000     -0.387186000
H        4.683898000     -1.098583000      0.057737000
C        0.126406000     -1.903726000     -0.584798000
P       -1.338114000     -1.026840000      0.065989000
H        0.005590000     -1.973616000     -1.669956000
H        0.255802000     -2.912163000     -0.186329000
H        1.850581000      2.143041000      0.287437000
Ni      -0.701790000      1.022382000     -0.027199000
F       -0.069325000      2.737677000     -0.078784000
F       -2.451085000      1.495699000     -0.019252000
N        1.094708000      0.283114000     -0.070480000
N       -1.480539000     -1.641539000      1.619356000
H       -2.018632000     -1.064912000      2.252533000
H       -1.681229000     -2.626164000      1.738659000
N       -2.623676000     -1.361874000     -0.938209000
H       -3.096282000     -2.253402000     -0.884702000
H       -3.256830000     -0.572948000     -1.005838000

26
4B
C        1.477823000      2.903488000     -0.802929000
C        1.153776000      1.566943000     -0.934081000
C       -0.679845000      1.797387000      0.477969000
C       -0.408356000      3.146177000      0.643029000
C        0.682722000      3.707482000     -0.001992000
H        2.344222000      3.294214000     -1.319499000
H       -1.047618000      3.743382000      1.280880000
H        0.908121000      4.760076000      0.123427000
C       -1.824169000      1.121825000      1.189294000
P       -2.238217000     -0.353444000      0.196848000
H       -1.478573000      0.758958000      2.162055000
H       -2.657724000      1.808593000      1.349898000
S        2.848467000     -1.361922000      0.608319000
O        3.762064000     -0.317075000      0.181625000
O        1.883458000     -0.972732000      1.624627000
H        1.740571000      0.882090000     -1.530241000
Ni      -0.300820000     -0.849937000     -0.569446000
N        0.096792000      1.024019000     -0.312583000
F        1.444746000     -1.214510000     -1.147121000
F       -0.834806000     -2.567102000     -0.702317000
N       -2.833485000     -1.531823000      1.202266000
H       -3.789893000     -1.511280000      1.525406000
H       -2.497039000     -2.454137000      0.949669000
N       -3.333782000      0.247298000     -0.917942000
H       -3.476635000     -0.328955000     -1.736526000
H       -4.196737000      0.654411000     -0.581392000

63
5A
C       -1.163392000      0.424790000      0.820723000
C       -0.678018000      1.767880000      0.718735000
C       -1.542134000      2.798471000      0.337295000
C       -2.870983000      2.521616000      0.095640000
C       -3.389904000      1.241237000      0.237912000
C       -2.558974000      0.204103000      0.603748000
C       -0.408033000     -0.558044000      1.673132000
C       -0.940420000     -0.884301000      2.922217000
C       -0.294619000     -1.782204000      3.756049000
C        0.900851000     -2.371302000      3.358344000
C        1.446802000     -2.045924000      2.127803000
C        0.802632000     -1.136770000      1.285867000
H       -1.186309000      3.812000000      0.248278000
H       -4.440071000      1.043407000      0.072736000
H       -0.728408000     -2.026736000      4.719109000
H        1.404865000     -3.079390000      4.006196000
P        1.357727000     -0.720669000     -0.392943000
H       -3.529359000      3.330367000     -0.199276000
F       -1.743391000      1.077076000     -2.188063000
H        2.382020000     -2.501371000      1.825039000
H       -1.875942000     -0.436136000      3.233850000
O       -3.095844000     -1.010466000      0.882947000
O        0.590028000      1.944010000      1.119419000
C       -3.271712000     -1.995253000     -0.170006000
H       -3.976896000     -2.692722000      0.287106000
C       -1.964132000     -2.714821000     -0.442631000
H       -2.138478000     -3.559096000     -1.115184000
H       -1.258238000     -2.043294000     -0.935305000
H       -1.515718000     -3.084853000      0.481798000
C       -3.879140000     -1.406229000     -1.431056000
H       -3.225184000     -0.651402000     -1.879005000
H       -4.028554000     -2.207576000     -2.159739000
H       -4.852245000     -0.952177000     -1.228260000
C        1.419204000      3.060553000      0.710320000
H        2.409970000      2.670930000      0.945725000
C        1.182241000      4.279741000      1.588777000
H        1.198885000      3.995779000      2.643438000
H        1.984103000      5.003630000      1.418748000
H        0.234973000      4.780640000      1.382244000
C        1.380011000      3.337908000     -0.784257000
H        0.465320000      3.830904000     -1.114298000
H        2.218413000      3.994742000     -1.031999000
H        1.491268000      2.417813000     -1.360708000
Ni      -0.318489000      0.344648000     -1.340947000
F        0.643919000      0.265362000     -2.874069000
N        2.783952000      0.140790000     -0.189689000
N        1.788216000     -2.108350000     -1.219429000
C        0.989337000     -2.695960000     -2.280640000
H        1.644528000     -2.961002000     -3.117765000
H        0.472667000     -3.602955000     -1.941897000
H        0.263046000     -1.976833000     -2.654435000
C        2.933248000     -2.903231000     -0.819762000
H        3.520647000     -3.174863000     -1.704166000
H        3.584313000     -2.335220000     -0.153187000
H        2.633116000     -3.828819000     -0.310596000
C        3.555575000      0.233675000      1.032804000
H        4.098818000      1.184550000      1.038387000
H        2.905533000      0.217419000      1.906830000
H        4.302520000     -0.568768000      1.130624000
C        3.508376000      0.471503000     -1.408614000
H        3.948222000      1.470148000     -1.315320000
H        4.316637000     -0.245890000     -1.610370000
H        2.822987000      0.474680000     -2.258259000

66
5B
C        0.072517000      0.777502000      1.242680000
C        0.644045000     -0.474768000      1.644133000
C        2.011544000     -0.560651000      1.924972000
C        2.787028000      0.579138000      1.892779000
C        2.252911000      1.825971000      1.586910000
C        0.918613000      1.934399000      1.264593000
C       -1.407900000      0.983554000      1.410477000
C       -1.850523000      1.756022000      2.486127000
C       -3.202802000      1.973460000      2.691174000
C       -4.141508000      1.419996000      1.826029000
C       -3.716658000      0.640073000      0.763793000
C       -2.353932000      0.415462000      0.556301000
H        2.467861000     -1.502132000      2.180820000
H        2.873101000      2.711325000      1.593064000
H       -3.527499000      2.581616000      3.527971000
H       -5.199639000      1.595290000      1.982755000
P       -1.668181000     -0.506089000     -0.847722000
H        3.844047000      0.495129000      2.113667000
F        2.241925000      0.485412000     -0.969201000
H       -4.449819000      0.202340000      0.097060000
H       -1.124891000      2.195771000      3.159615000
O        0.359409000      3.156397000      1.087203000
O       -0.237550000     -1.468313000      1.815529000
C        0.415213000      3.814140000     -0.206522000
H        0.105758000      4.830170000      0.046394000
C       -0.597994000      3.204668000     -1.157542000
H       -0.681031000      3.821888000     -2.056135000
H       -0.273219000      2.210669000     -1.474837000
H       -1.582109000      3.126784000     -0.690149000
C        1.812683000      3.839588000     -0.799734000
H        2.168339000      2.830655000     -1.025904000
H        1.788993000      4.410064000     -1.732264000
H        2.522235000      4.326352000     -0.126535000
C        0.113552000     -2.876733000      1.804670000
H       -0.873370000     -3.326037000      1.689363000
C        0.667836000     -3.332681000      3.146286000
H        0.057663000     -2.940282000      3.962998000
H        0.630991000     -4.424688000      3.189882000
H        1.703647000     -3.032193000      3.309740000
C        0.951944000     -3.274672000      0.602154000
H        1.988281000     -2.942668000      0.655735000
H        0.953509000     -4.365938000      0.529084000
H        0.523891000     -2.876952000     -0.319631000
Ni       0.479537000     -0.077878000     -0.823271000
S        4.126211000     -0.705586000     -1.248462000
O        3.825417000     -1.840661000     -0.390708000
O        5.017429000      0.287177000     -0.674174000
F        0.578268000     -0.944497000     -2.406240000
N       -2.139548000     -2.094429000     -0.607106000
N       -2.400255000     -0.040940000     -2.273301000
C       -1.764124000      0.779515000     -3.289507000
H       -1.967291000      0.346570000     -4.274894000
H       -2.145341000      1.808254000     -3.274068000
H       -0.684832000      0.784065000     -3.155594000
C       -3.806829000     -0.305732000     -2.513029000
H       -3.939010000     -0.715180000     -3.520696000
H       -4.189662000     -1.042723000     -1.805210000
H       -4.411883000      0.606544000     -2.429905000
C       -3.094158000     -2.552352000      0.383197000
H       -2.875120000     -3.596720000      0.625532000
H       -3.015014000     -1.972104000      1.301939000
H       -4.133493000     -2.509846000      0.024778000
C       -1.867104000     -3.024845000     -1.693264000
H       -1.530860000     -3.982450000     -1.282420000
H       -2.760154000     -3.204155000     -2.307942000
H       -1.074673000     -2.631891000     -2.332446000

27
6A
C        0.740334000     -0.836158000     -0.000575000
C        2.586516000      0.555154000      0.039623000
C        3.448897000     -0.514979000      0.016831000
C        2.931112000     -1.820964000     -0.022352000
C        1.531328000     -1.962716000     -0.031986000
C       -0.739822000     -0.836464000     -0.004555000
C       -2.586667000      0.554137000     -0.045571000
C       -3.448605000     -0.516553000     -0.022087000
C       -2.930117000     -1.821827000      0.019430000
C       -1.530673000     -1.963250000      0.028001000
H        2.919437000      1.585807000      0.065180000
H        4.518252000     -0.343980000      0.023424000
H        1.088145000     -2.949661000     -0.074313000
H       -2.919847000      1.584741000     -0.070109000
H       -4.518107000     -0.346438000     -0.031485000
H       -1.087166000     -2.950197000      0.067023000
N        1.257812000      0.406661000      0.030427000
N       -1.258001000      0.406006000     -0.035396000
F        1.328077000      3.058424000      0.081687000
Ni      -0.000407000      1.840702000      0.000693000
F       -1.329755000      3.057889000     -0.071982000
N        3.743477000     -2.900997000     -0.067248000
H        4.738481000     -2.794118000      0.024399000
H        3.367139000     -3.830443000     -0.005713000
N       -3.742727000     -2.904679000      0.027602000
H       -3.364334000     -3.821082000      0.192391000
H       -4.733255000     -2.788346000      0.154223000

30
6B
C       -0.833148000      1.282954000     -0.131247000
C        1.411970000      1.594132000     -0.585957000
C        1.299114000      2.954873000     -0.434854000
C        0.052566000      3.515879000     -0.113874000
C       -1.033608000      2.633825000      0.034799000
C       -1.880949000      0.247643000      0.009520000
C       -2.244630000     -2.037040000     -0.086775000
C       -3.576940000     -1.881532000      0.208713000
C       -4.094726000     -0.591547000      0.418617000
C       -3.201024000      0.490843000      0.311392000
H        2.354300000      1.122672000     -0.830264000
H        2.174109000      3.580811000     -0.558207000
H       -2.014172000      3.023247000      0.277811000
H       -1.783731000     -3.002563000     -0.254374000
H       -4.217610000     -2.751990000      0.277544000
H       -3.557673000      1.501061000      0.468443000
N        0.372345000      0.764250000     -0.439621000
N       -1.407719000     -0.998494000     -0.187831000
F        2.238889000     -1.109141000     -0.956652000
S        3.597332000     -1.121571000      0.835661000
O        2.596014000     -0.729088000      1.812893000
O        4.460957000     -0.053590000      0.361661000
Ni       0.434967000     -1.135292000     -0.579776000
F        0.348255000     -2.927772000     -0.663552000
N       -0.106721000      4.852918000      0.021898000
H        0.702115000      5.449528000      0.056501000
H       -0.959913000      5.223297000      0.403667000
N       -5.400872000     -0.393866000      0.699445000
H       -5.749698000      0.522278000      0.919644000
H       -6.015161000     -1.175217000      0.848529000

37
7A
C        2.437733000      1.484101000     -0.651741000
C        1.188637000      2.241150000     -0.196280000
C       -1.188088000      2.241353000     -0.194266000
C       -2.437919000      1.485218000     -0.649294000
H        3.363151000      1.966393000     -0.329564000
H        1.297099000      2.509868000      0.870578000
H       -1.295360000      2.509080000      0.872955000
H       -1.128695000      3.193092000     -0.742566000
H       -2.438015000      1.407826000     -1.740514000
H       -3.362835000      1.967343000     -0.325417000
H        1.129049000      3.192386000     -0.745441000
H        2.436543000      1.405205000     -1.742857000
N       -0.000021000      1.443456000     -0.459711000
Ni      -0.000007000     -0.383759000      0.011547000
P       -2.176098000     -0.186321000      0.024270000
P        2.176039000     -0.186465000      0.024222000
F       -0.000103000     -2.176475000      0.330369000
O       -3.090915000     -1.206174000     -0.838477000
O       -2.815770000     -0.175166000      1.513515000
O        2.815552000     -0.172991000      1.513524000
O        3.091012000     -1.207493000     -0.836864000
C        4.247488000     -0.824844000     -1.578482000
H        4.774427000     -1.744808000     -1.829895000
H        3.960725000     -0.315344000     -2.502474000
H        4.914670000     -0.179365000     -1.000222000
C        4.213702000     -0.042202000      1.751933000
H        4.344517000      0.024673000      2.831213000
H        4.750349000     -0.919941000      1.381744000
H        4.620077000      0.864526000      1.290278000
C       -4.247275000     -0.822536000     -1.579756000
H       -3.960323000     -0.312894000     -2.503610000
H       -4.774852000     -1.742074000     -1.831422000
H       -4.913995000     -0.176841000     -1.001203000
C       -4.213911000     -0.044699000      1.752070000
H       -4.750722000     -0.921377000      1.379603000
H       -4.344861000      0.019476000      2.831497000
H       -4.620024000      0.863257000      1.292590000

40
7B
C       -2.187839000     -1.833016000     -1.233838000
C       -0.899901000     -2.649546000     -1.128404000
C        1.468632000     -2.576391000     -0.977581000
C        2.700644000     -1.676209000     -1.049926000
H       -3.082019000     -2.458083000     -1.181907000
H       -0.995057000     -3.370560000     -0.296843000
H        1.542493000     -3.231181000     -0.091409000
H        1.461321000     -3.243617000     -1.850841000
H        2.761944000     -1.214539000     -2.040324000
H        3.634533000     -2.206836000     -0.853369000
H       -0.781871000     -3.248336000     -2.042487000
H       -2.193548000     -1.273031000     -2.174037000
N        0.253097000     -1.770129000     -0.975649000
Ni       0.154716000     -0.265391000      0.129821000
P        2.337200000     -0.353008000      0.141169000
P       -2.008894000     -0.626556000      0.114065000
F        0.094950000      1.336293000      1.085868000
S       -0.210724000      3.314935000      0.050176000
O       -1.436638000      3.738321000      0.695236000
O       -0.345898000      2.798939000     -1.304199000
O        3.252998000      0.923486000     -0.264859000
O        2.985451000     -0.761463000      1.552151000
O       -2.496449000     -1.394218000      1.455378000
O       -3.038733000      0.579577000     -0.147618000
C       -4.317710000      0.477130000     -0.770333000
H       -4.536770000      1.456871000     -1.192555000
H       -4.319148000     -0.265040000     -1.573477000
H       -5.082928000      0.222852000     -0.033209000
C       -3.842296000     -1.813452000      1.667942000
H       -3.821214000     -2.559741000      2.461359000
H       -4.454135000     -0.967065000      1.989793000
H       -4.277406000     -2.264300000      0.769846000
C        2.923626000      1.662452000     -1.445555000
H        1.842543000      1.713422000     -1.601564000
H        3.313204000      2.670313000     -1.306527000
H        3.400332000      1.208675000     -2.319198000
C        4.397526000     -0.891825000      1.740960000
H        4.827433000     -1.610553000      1.036792000
H        4.888238000      0.075808000      1.625292000
H        4.538806000     -1.257349000      2.756783000

55
8A
C        0.613120000      3.690765000      0.041484000
C       -0.703257000      3.221182000      0.052238000
C       -0.914401000      1.855741000      0.064093000
C        0.121070000      0.914401000      0.069803000
C        1.408925000      1.440666000      0.051762000
C        1.688483000      2.803448000      0.039195000
H       -1.527745000      3.921963000      0.046765000
H        2.717300000      3.134206000      0.024963000
O        2.472778000      0.565583000      0.047714000
O       -2.210233000      1.391147000      0.071511000
P        1.967974000     -1.028077000     -0.001691000
P       -2.281992000     -0.276440000      0.002763000
F       -0.533230000     -2.770488000     -0.031330000
Ni      -0.209035000     -0.943424000      0.046382000
N        2.733171000     -1.799927000      1.256602000
N        2.680384000     -1.526997000     -1.414370000
N       -3.119676000     -0.482762000     -1.415449000
N       -3.268593000     -0.757715000      1.250161000
C        2.247691000     -2.813925000     -1.939603000
H        2.997555000     -3.595129000     -1.757340000
H        1.308559000     -3.114476000     -1.466481000
H        2.080044000     -2.733735000     -3.018909000
C        3.854902000     -0.947434000     -2.036873000
H        4.724637000     -1.614011000     -1.957622000
H        3.659381000     -0.769754000     -3.100053000
H        4.098288000      0.006325000     -1.571185000
C        4.174955000     -1.967468000      1.306582000
H        4.414152000     -2.870741000      1.875648000
H        4.579015000     -2.090548000      0.301408000
H        4.672622000     -1.113129000      1.784045000
C        2.071773000     -1.819675000      2.552430000
H        2.405507000     -0.996034000      3.197142000
H        0.991277000     -1.740110000      2.416397000
H        2.280630000     -2.768481000      3.055229000
C       -4.679639000     -0.417783000      1.304661000
H       -5.095721000     -0.354699000      0.298912000
H       -5.219857000     -1.202430000      1.842797000
H       -4.852312000      0.538275000      1.815783000
C       -2.659102000     -1.038644000      2.541031000
H       -1.619146000     -1.340050000      2.400472000
H       -2.685179000     -0.165974000      3.206749000
H       -3.188374000     -1.866039000      3.022878000
C       -3.188031000     -1.840624000     -1.934713000
H       -4.167194000     -2.298676000     -1.741002000
H       -3.014504000     -1.830923000     -3.015988000
H       -2.416130000     -2.459585000     -1.468997000
C       -4.007587000      0.480924000     -2.037232000
H       -3.771416000      0.565168000     -3.103583000
H       -5.060547000      0.180956000     -1.944761000
H       -3.880390000      1.461787000     -1.581749000
O        0.749205000      5.037993000      0.029219000
C        2.054702000      5.576420000      0.005524000
H        1.931877000      6.658801000     -0.007549000
H        2.625101000      5.292518000      0.897343000
H        2.602285000      5.268616000     -0.892575000

58
8B
C       -3.864483000     -1.807287000     -0.074160000
C       -2.715931000     -2.594859000      0.050379000
C       -1.488438000     -1.965075000      0.127683000
C       -1.337429000     -0.574779000      0.086157000
C       -2.513284000      0.158752000     -0.036535000
C       -3.776244000     -0.416159000     -0.122776000
H       -2.799947000     -3.673070000      0.083963000
H       -4.643011000      0.222214000     -0.217965000
O       -2.425915000      1.531584000     -0.079348000
O       -0.358566000     -2.733154000      0.230239000
P       -0.858428000      2.063832000      0.113225000
P        1.052851000     -1.834073000      0.191596000
F        1.921270000      1.163317000      0.806287000
S        3.686528000      1.371362000     -0.450771000
O        4.454725000      0.277696000      0.116541000
O        3.043147000      1.095332000     -1.727571000
Ni       0.327994000      0.245492000      0.328888000
N        1.698336000     -2.482973000     -1.216538000
N        2.047019000     -2.415665000      1.362853000
N       -0.725309000      2.998706000     -1.281429000
N       -0.831695000      3.185318000      1.317881000
C        2.335922000     -1.628100000      2.552455000
H        2.114880000     -0.576380000      2.371423000
H        1.756847000     -1.981377000      3.414335000
H        3.401608000     -1.708984000      2.786773000
C        2.447544000     -3.812756000      1.431007000
H        3.530713000     -3.883370000      1.576077000
H        1.947790000     -4.317847000      2.265480000
H        2.188935000     -4.325549000      0.504686000
C        0.875280000     -2.451715000     -2.419043000
H        0.907085000     -1.471142000     -2.913341000
H        1.250848000     -3.201846000     -3.120804000
H       -0.160521000     -2.700384000     -2.190344000
C        3.120689000     -2.309379000     -1.498229000
H        3.301831000     -1.429185000     -2.123446000
H        3.683418000     -2.181946000     -0.574794000
H        3.489694000     -3.200521000     -2.016793000
C        0.498608000      3.792850000     -1.392972000
H        1.352146000      3.187295000     -1.722978000
H        0.333361000      4.591054000     -2.121823000
H        0.742193000      4.249685000     -0.433337000
C       -1.074296000      2.339808000     -2.538062000
H       -2.033920000      1.832576000     -2.447467000
H       -1.165828000      3.102321000     -3.315725000
H       -0.311434000      1.614134000     -2.852898000
C       -1.657102000      4.384320000      1.285064000
H       -2.536184000      4.273254000      1.930526000
H       -1.073596000      5.242699000      1.633244000
H       -1.990174000      4.582203000      0.266280000
C       -0.325950000      2.820018000      2.633867000
H       -1.137118000      2.534725000      3.314688000
H        0.380802000      1.994320000      2.548594000
H        0.206061000      3.674404000      3.062836000
O       -5.030118000     -2.488718000     -0.143142000
C       -6.229959000     -1.751933000     -0.266399000
H       -6.250515000     -1.167361000     -1.193073000
H       -7.031419000     -2.488969000     -0.293641000
H       -6.384811000     -1.086641000      0.590330000

41
9A
C        0.187738000      1.209693000     -0.002122000
C        1.580664000      1.216417000     -0.001326000
C        2.274533000      0.000008000     -0.001389000
C        1.580669000     -1.216404000     -0.001819000
C        0.187744000     -1.209687000     -0.002670000
C       -0.490452000      0.000002000     -0.003269000
H        2.145400000      2.144079000     -0.000318000
H        2.145411000     -2.144063000     -0.001245000
Ni      -2.305548000     -0.000003000     -0.001565000
C       -3.050045000      2.796775000      0.002189000
C       -0.761289000      2.335936000     -0.000411000
C       -2.814838000      4.163056000      0.003706000
H       -4.042803000      2.361654000      0.002615000
C       -0.462876000      3.689888000      0.000967000
C       -1.501633000      4.610922000      0.003051000
H       -3.647710000      4.853964000      0.005312000
H        0.570697000      4.013235000      0.000439000
H       -1.285514000      5.673237000      0.004198000
C       -3.050032000     -2.796787000      0.000744000
C       -0.761278000     -2.335935000     -0.001569000
C       -2.814818000     -4.163068000      0.001532000
H       -4.042792000     -2.361671000      0.001374000
C       -0.462857000     -3.689886000     -0.000908000
C       -1.501610000     -4.610926000      0.000656000
H       -3.647686000     -4.853980000      0.002749000
H        0.570717000     -4.013228000     -0.001605000
H       -1.285486000     -5.673241000      0.001218000
N       -2.054168000     -1.912659000     -0.000771000
N       -2.054177000      1.912653000      0.000190000
F       -4.157004000     -0.000008000      0.001103000
C        3.767417000      0.000009000     -0.000271000
C        4.475067000     -0.006020000      1.201901000
C        4.477059000      0.006034000     -1.201258000
C        5.864835000     -0.006016000      1.203237000
H        3.929910000     -0.010693000      2.139935000
C        5.866844000      0.006022000     -1.200260000
H        3.933470000      0.010710000     -2.140198000
C        6.563683000      0.000001000      0.002063000
H        6.402184000     -0.010720000      2.145263000
H        6.405731000      0.010724000     -2.141410000
H        7.648137000     -0.000004000      0.002990000

44
9B
C       -0.912127000      1.216431000     -0.187336000
C       -2.294083000      1.214348000     -0.022111000
C       -2.984373000     -0.004813000      0.038254000
C       -2.284987000     -1.215777000     -0.068343000
C       -0.903775000     -1.201261000     -0.236206000
C       -0.236965000      0.011522000     -0.293841000
H       -2.848472000      2.141857000      0.084618000
H       -2.837328000     -2.150114000     -0.037433000
Ni       1.562474000      0.021238000     -0.505607000
C        2.296984000      2.830389000     -0.483380000
C        0.027058000      2.347912000     -0.252385000
C        2.056336000      4.192541000     -0.394218000
H        3.290929000      2.419552000     -0.600588000
C       -0.276629000      3.696028000     -0.156100000
C        0.750394000      4.627456000     -0.228452000
H        2.882512000      4.889072000     -0.447796000
H       -1.305062000      4.006539000     -0.020247000
H        0.531051000      5.686053000     -0.149806000
C        2.308933000     -2.782955000     -0.644814000
C        0.039694000     -2.322577000     -0.371062000
C        2.072578000     -4.148818000     -0.635447000
H        3.301095000     -2.363648000     -0.745051000
C       -0.259852000     -3.674822000     -0.354330000
C        0.769032000     -4.597278000     -0.488458000
H        2.900381000     -4.838162000     -0.736102000
H       -1.286859000     -3.995962000     -0.233741000
H        0.552713000     -5.659337000     -0.474506000
N        1.323286000     -1.895581000     -0.518789000
N        1.313213000      1.934644000     -0.416494000
F        3.447608000      0.032815000     -0.753170000
S        4.725244000     -0.021397000      1.055598000
O        4.193935000      1.175581000      1.684123000
O        4.237694000     -1.285927000      1.579423000
C       -4.458928000     -0.015393000      0.221556000
C       -5.278626000      0.840980000     -0.517715000
C       -5.056265000     -0.884667000      1.137844000
C       -6.656640000      0.827690000     -0.346147000
H       -4.833868000      1.507885000     -1.248923000
C       -6.434031000     -0.898658000      1.308963000
H       -4.432315000     -1.538328000      1.738216000
C       -7.239247000     -0.042895000      0.567030000
H       -7.278092000      1.492709000     -0.935687000
H       -6.878652000     -1.575084000      2.030611000
H       -8.315097000     -0.053659000      0.701210000

38
10A
Mn       0.261358000     -0.745043000     -0.004144000
P       -1.943685000     -1.130330000     -0.196383000
P        2.278590000      0.294285000     -0.101648000
N       -0.439022000      1.277624000      0.134900000
C        0.265088000     -0.930389000      1.748003000
C        0.884493000     -2.392224000     -0.209027000
C       -2.668993000      0.407949000      0.511365000
C        1.841760000      1.996860000     -0.073577000
C        0.488992000      2.298430000     -0.000996000
C       -1.743905000      1.573438000      0.251888000
O        0.259630000     -1.056400000      2.903387000
O        1.310487000     -3.464022000     -0.320238000
H       -3.681118000      0.610323000      0.149299000
C        0.000325000      3.649646000     -0.056754000
C       -2.251403000      2.858020000      0.196787000
H        0.721195000      4.450164000     -0.181648000
C       -1.333474000      3.912435000      0.032978000
H       -3.315185000      3.034686000      0.293818000
H       -1.689274000      4.938008000     -0.020224000
H       -2.731416000      0.247148000      1.594571000
H        2.567335000      2.795844000     -0.194314000
F        0.211220000     -0.397998000     -1.994632000
C        3.554453000      0.013374000      1.194230000
H        3.891253000     -1.027716000      1.165517000
H        4.419072000      0.671936000      1.061085000
H        3.110483000      0.207552000      2.173215000
C        3.250203000     -0.019528000     -1.624985000
H        4.052677000      0.714191000     -1.751902000
H        3.680319000     -1.025696000     -1.600264000
H        2.545719000      0.040862000     -2.455618000
C       -2.847904000     -2.450665000      0.696416000
H       -3.933931000     -2.337593000      0.622836000
H       -2.562574000     -3.419871000      0.278885000
H       -2.553660000     -2.438022000      1.748887000
C       -2.641626000     -1.215171000     -1.880384000
H       -2.367020000     -2.172560000     -2.329872000
H       -3.729860000     -1.102246000     -1.888629000
H       -2.158350000     -0.431321000     -2.465044000

41
10B
Mn       1.036038000     -0.173080000     -0.071976000
P        0.358893000     -2.310202000     -0.314689000
P        1.091201000      2.069964000      0.324146000
N       -0.710228000     -0.060202000      1.131476000
C        2.041693000     -0.553848000      1.322526000
C        2.457472000     -0.203254000     -1.141313000
C       -0.847213000     -2.492360000      1.066299000
C       -0.356455000      2.312874000      1.287929000
C       -1.125386000      1.190294000      1.566340000
C       -1.437016000     -1.152772000      1.442748000
O        2.696143000     -0.808177000      2.244654000
O        3.402241000     -0.212248000     -1.807573000
H       -1.629949000     -3.222006000      0.842918000
C       -2.367545000      1.276638000      2.281449000
C       -2.635659000     -1.102675000      2.122824000
H       -2.709554000      2.255456000      2.598095000
C       -3.102430000      0.158634000      2.537084000
H       -3.186548000     -2.011045000      2.330159000
H       -4.047975000      0.240153000      3.065636000
H       -0.280519000     -2.870478000      1.925813000
H       -0.698918000      3.292070000      1.607559000
F       -0.213966000      0.274062000     -1.692925000
S       -2.169058000      0.885474000     -1.665061000
O       -2.796745000     -0.415911000     -1.899287000
O       -2.120547000      1.745465000     -2.845483000
C        1.511183000     -3.709223000     -0.054139000
H        0.990141000     -4.668976000      0.011618000
H        2.216430000     -3.744914000     -0.888708000
H        2.081481000     -3.545528000      0.863042000
C       -0.566249000     -2.826170000     -1.800192000
H        0.083598000     -2.735810000     -2.673997000
H       -0.918349000     -3.858548000     -1.711222000
H       -1.413467000     -2.151747000     -1.939226000
C        2.519303000      2.810763000      1.213679000
H        3.430729000      2.694433000      0.619247000
H        2.355810000      3.875189000      1.409485000
H        2.655476000      2.295107000      2.166622000
C        1.008323000      3.167536000     -1.145194000
H        0.824991000      4.206497000     -0.853439000
H        1.946778000      3.112156000     -1.705108000
H        0.200814000      2.824173000     -1.792664000

40
11A
Ir       0.026987000     -0.161603000     -0.506255000
S        2.017735000      1.039723000     -0.668173000
P        0.794109000     -1.452391000      1.358190000
C        2.566684000     -1.314823000      1.771484000
C        3.487490000     -0.775248000      0.968216000
C        3.318736000     -0.240472000     -0.423324000
H        2.973858000     -1.018851000     -1.112348000
H        4.259622000      0.176675000     -0.784697000
H        2.887549000     -1.650407000      2.754885000
H        4.503903000     -0.713592000      1.354314000
H        0.660959000     -2.850550000      1.209624000
H        0.260041000     -1.348993000      2.663655000
C        2.255373000      2.075941000      0.794603000
H        3.250815000      2.524528000      0.766824000
H        1.491968000      2.849223000      0.746362000
H        2.112485000      1.501185000      1.708848000
O       -1.636330000     -1.393047000     -0.589101000
C       -2.837930000     -1.074321000      0.011768000
H       -3.164262000     -0.047699000     -0.240946000
H       -0.489873000      0.579823000     -1.825919000
C       -3.900964000     -2.027650000     -0.539016000
H       -3.955324000     -1.934975000     -1.627433000
H       -3.633129000     -3.063740000     -0.301998000
H       -4.892781000     -1.818961000     -0.118898000
C       -2.783211000     -1.154615000      1.544690000
H       -2.077464000     -0.407124000      1.913436000
H       -3.764197000     -0.962667000      1.999196000
H       -2.453181000     -2.155934000      1.850228000
O       -0.866924000      1.260539000      0.710754000
C       -1.716390000      2.200224000      0.144109000
H       -2.300185000      1.759764000     -0.682565000
C       -2.706249000      2.660375000      1.214328000
H       -3.292849000      1.809364000      1.571378000
H       -2.161960000      3.077721000      2.069530000
H       -3.395695000      3.423919000      0.834597000
C       -0.966782000      3.401593000     -0.444999000
H       -0.245697000      3.061522000     -1.193632000
H       -1.652230000      4.104470000     -0.934021000
H       -0.431045000      3.945020000      0.343346000
F        0.995643000     -1.632440000     -1.654288000

43
11B
Ir       0.177060000      0.120945000     -0.030688000
S       -1.028459000     -1.596897000     -1.081891000
P        0.022093000     -0.854929000      2.145830000
C       -0.149735000     -2.664798000      2.078042000
C       -0.938788000     -3.277537000      1.193050000
C       -1.857620000     -2.614250000      0.212703000
H       -2.542653000     -1.896958000      0.669211000
H       -2.461751000     -3.355868000     -0.312418000
H        0.495340000     -3.267078000      2.710754000
H       -0.913811000     -4.364421000      1.154151000
H       -0.994151000     -0.506322000      3.064586000
H        1.136439000     -0.723048000      2.995984000
C        0.163466000     -2.804516000     -1.712507000
H       -0.364955000     -3.726514000     -1.964261000
H        0.595376000     -2.369750000     -2.613526000
H        0.955633000     -2.954133000     -0.981276000
O        1.253008000      1.632416000      0.855244000
C        1.618543000      2.747006000      0.111990000
H        2.036783000      2.444725000     -0.869235000
H        0.383741000      0.761673000     -1.486740000
C        0.446153000      3.688871000     -0.168816000
H       -0.341086000      3.162021000     -0.709523000
H        0.015972000      4.042618000      0.774434000
H        0.763914000      4.557606000     -0.759618000
C        2.727063000      3.472120000      0.875297000
H        3.573153000      2.797726000      1.037638000
H        3.082585000      4.357412000      0.334983000
H        2.354069000      3.789078000      1.855532000
O        1.873696000     -1.018103000     -0.155228000
C        3.031466000     -0.450911000     -0.683636000
H        3.117084000      0.603544000     -0.385767000
C        4.224626000     -1.195336000     -0.088180000
H        4.229410000     -1.082850000      0.999611000
H        4.154327000     -2.264463000     -0.320392000
H        5.174602000     -0.816047000     -0.482059000
C        3.054859000     -0.520058000     -2.213212000
H        2.173813000     -0.018415000     -2.621613000
H        3.948017000     -0.036583000     -2.626298000
H        3.044895000     -1.565462000     -2.545353000
F       -1.595702000      1.305435000      0.301237000
S       -3.331214000      1.155087000     -0.754170000
O       -3.817086000     -0.096081000     -0.168895000
O       -3.982850000      2.354169000     -0.244349000

40
12A
Ir       0.077550000     -0.230189000     -0.603777000
S        2.002222000      1.057489000     -0.618868000
P        0.855268000     -1.539317000      1.163866000
C        2.668256000     -1.647811000      1.371800000
C        3.584129000     -1.006971000      0.643647000
C        3.445997000     -0.060230000     -0.519685000
H        3.397337000     -0.626183000     -1.454535000
H        4.337636000      0.570963000     -0.567162000
H        3.035325000     -2.292108000      2.168359000
H        4.626804000     -1.192260000      0.902386000
H        0.546848000     -2.920122000      1.184891000
H        0.519849000     -1.284696000      2.521642000
C        2.121221000      1.887069000      0.992088000
H        2.776550000      2.756912000      0.923854000
H        1.089892000      2.159284000      1.231838000
H        2.482254000      1.192094000      1.752158000
O       -1.622940000     -1.447047000     -0.732343000
C       -2.787515000     -1.122577000     -0.064188000
H       -3.090554000     -0.075579000     -0.252495000
H       -0.441935000      0.576188000     -1.903065000
C       -3.902011000     -2.019134000     -0.610777000
H       -3.996651000     -1.879325000     -1.691638000
H       -3.657183000     -3.072140000     -0.427273000
H       -4.870320000     -1.800412000     -0.143247000
C       -2.676243000     -1.277414000      1.460398000
H       -1.944874000     -0.557564000      1.835025000
H       -3.636249000     -1.088526000      1.959326000
H       -2.356974000     -2.299038000      1.706744000
O       -0.848812000      1.220400000      0.763313000
C       -1.695937000      2.184169000      0.258010000
H       -2.291257000      1.796503000     -0.591551000
C       -2.691970000      2.606809000      1.342834000
H       -3.258958000      1.733819000      1.680062000
H       -2.151347000      3.010677000      2.207591000
H       -3.399890000      3.367198000      0.988569000
C       -0.940710000      3.410812000     -0.279338000
H       -0.241394000      3.101309000     -1.062102000
H       -1.621362000      4.156646000     -0.709437000
H       -0.371009000      3.893550000      0.525264000
H        0.704236000     -1.247878000     -1.667005000

43
12B
Ir       0.033833000      0.117706000     -0.272240000
S       -1.111221000     -1.573469000     -1.388956000
P       -0.531707000     -0.653954000      1.913803000
C       -0.846520000     -2.444807000      1.933214000
C       -1.544964000     -3.060491000      0.978205000
C       -2.232651000     -2.400887000     -0.177950000
H       -2.893498000     -1.585988000      0.129663000
H       -2.823529000     -3.126218000     -0.739892000
H       -0.358011000     -3.042379000      2.696883000
H       -1.614625000     -4.145552000      1.014284000
H       -1.595574000     -0.187381000      2.725059000
H        0.506280000     -0.550385000      2.855967000
C        0.071672000     -2.913504000     -1.690307000
H       -0.468279000     -3.835726000     -1.915929000
H        0.661760000     -2.610093000     -2.555667000
H        0.732764000     -2.995170000     -0.827457000
O        1.052043000      1.636917000      0.703519000
C        1.722190000      2.602336000     -0.033573000
H        2.350020000      2.132555000     -0.817050000
H        0.650995000      0.540160000     -1.691584000
C        0.778866000      3.582711000     -0.736846000
H        0.126584000      3.049539000     -1.431509000
H        0.146494000      4.091009000      0.000356000
H        1.335909000      4.342039000     -1.299724000
C        2.660175000      3.349713000      0.914266000
H        3.349194000      2.646191000      1.390814000
H        3.246976000      4.112726000      0.389223000
H        2.077664000      3.839517000      1.702635000
O        1.614568000     -1.259672000      0.213515000
C        2.926186000     -0.829615000      0.088230000
H        3.023724000      0.218519000      0.416790000
C        3.811680000     -1.681463000      0.999493000
H        3.490572000     -1.572183000      2.039866000
H        3.721844000     -2.739896000      0.726958000
H        4.867963000     -1.393865000      0.930890000
C        3.412779000     -0.911481000     -1.363749000
H        2.750966000     -0.325631000     -2.007799000
H        4.433535000     -0.525177000     -1.476507000
H        3.396782000     -1.952413000     -1.710723000
S       -2.575369000      1.798311000      0.289454000
O       -3.456147000      0.627188000      0.425754000
O       -2.987558000      2.726424000     -0.766842000
H       -1.100327000      1.162357000     -0.771602000

40
13A
Ir       0.011531000     -0.175584000     -0.437952000
S        1.957119000      1.107495000     -0.676627000
P        0.740360000     -1.110607000      1.639618000
C        2.461183000     -0.779863000      2.148566000
C        3.415162000     -0.272065000      1.365352000
C        3.365351000      0.084545000     -0.092801000
H        3.286803000     -0.812201000     -0.714076000
H        4.275460000      0.617902000     -0.373087000
H        2.717875000     -0.975672000      3.187093000
H        4.386950000     -0.100329000      1.826215000
H        0.700679000     -2.517577000      1.760712000
H        0.102139000     -0.800540000      2.863111000
C        1.986862000      2.404280000      0.585301000
H        2.968575000      2.883150000      0.577919000
H        1.216697000      3.121956000      0.317783000
H        1.757385000      1.996443000      1.568441000
O       -1.644272000     -1.423471000     -0.367156000
C       -2.851826000     -1.073939000      0.204664000
H       -3.236027000     -0.116230000     -0.194554000
H       -0.486252000      0.379057000     -1.850238000
C       -3.864744000     -2.155533000     -0.176867000
H       -3.923636000     -2.244681000     -1.264764000
H       -3.539378000     -3.123247000      0.221558000
H       -4.865555000     -1.934428000      0.214265000
C       -2.788928000     -0.921037000      1.731693000
H       -2.120805000     -0.095306000      1.983790000
H       -3.778861000     -0.711313000      2.157549000
H       -2.413514000     -1.848590000      2.183428000
O       -0.932916000      1.387417000      0.534267000
C       -1.833657000      2.177254000     -0.174403000
H       -2.398624000      1.575759000     -0.904302000
C       -2.839335000      2.756996000      0.819519000
H       -3.374912000      1.948807000      1.324510000
H       -2.314376000      3.344551000      1.581525000
H       -3.571709000      3.405509000      0.324481000
C       -1.152530000      3.300516000     -0.963921000
H       -0.396489000      2.884404000     -1.635821000
H       -1.875798000      3.853682000     -1.574823000
H       -0.671829000      4.015475000     -0.284879000
Cl       1.145898000     -2.066232000     -1.609488000

43
13B
Ir       0.304145000      0.123023000      0.066793000
S       -1.151332000     -1.444887000     -0.877179000
P        0.565954000     -1.068591000      2.122658000
C        0.236682000     -2.849468000      1.941139000
C       -0.765810000     -3.321329000      1.196651000
C       -1.802413000     -2.507606000      0.481464000
H       -2.304226000     -1.786416000      1.130030000
H       -2.569003000     -3.149965000      0.046332000
H        0.943900000     -3.552158000      2.372042000
H       -0.843259000     -4.398406000      1.065929000
H       -0.192319000     -0.763576000      3.277454000
H        1.846572000     -1.094152000      2.706135000
C       -0.168568000     -2.656049000     -1.792123000
H       -0.795105000     -3.519178000     -2.026917000
H        0.141212000     -2.161645000     -2.712569000
H        0.721665000     -2.916814000     -1.223336000
O        1.623843000      1.509454000      0.840562000
C        2.001148000      2.613082000      0.088787000
H        2.248426000      2.318398000     -0.950750000
H        0.242387000      0.901256000     -1.332928000
C        0.916484000      3.688745000     -0.001780000
H        0.016062000      3.281662000     -0.465071000
H        0.646107000      4.035052000      1.002043000
H        1.259324000      4.548438000     -0.591711000
C        3.275546000      3.185720000      0.710725000
H        4.057989000      2.421138000      0.733782000
H        3.648193000      4.051597000      0.150787000
H        3.077884000      3.497638000      1.742525000
O        1.897310000     -1.067090000     -0.491400000
C        3.015075000     -0.507466000     -1.102053000
H        3.282013000      0.445023000     -0.622319000
C        4.183874000     -1.469436000     -0.895735000
H        4.360535000     -1.618473000      0.173186000
H        3.954573000     -2.444042000     -1.342580000
H        5.105207000     -1.088132000     -1.351063000
C        2.786267000     -0.247320000     -2.593701000
H        1.915826000      0.399159000     -2.730935000
H        3.653342000      0.237475000     -3.058028000
H        2.599359000     -1.193154000     -3.117116000
S       -3.812011000      0.951935000     -0.898861000
O       -4.377939000     -0.274095000     -0.357606000
O       -4.590103000      2.157098000     -0.673913000
Cl      -1.647426000      1.400966000      0.930438000

46
1I
C       -0.133553000      3.347599000     -1.084378000
C       -0.363551000      1.995079000     -1.278072000
C        0.942005000      3.771831000     -0.314948000
C        1.478654000      1.402003000     -0.006833000
C        1.784397000      2.756161000      0.260209000
C        2.891846000      3.049105000      1.085952000
H        3.137415000      4.077370000      1.324201000
C        3.667596000      2.051466000      1.614943000
C        3.371386000      0.707199000      1.333343000
C        2.301672000      0.376755000      0.534705000
H        4.509201000      2.296012000      2.251511000
H        3.997271000     -0.069490000      1.754767000
H       -0.805904000      4.065944000     -1.536372000
H       -1.199389000      1.638748000     -1.868648000
N        0.398342000      1.035063000     -0.771810000
Ni      -0.034501000     -0.815123000     -1.065765000
P        1.729182000     -1.292347000      0.083057000
F       -1.579367000     -0.360767000     -2.001218000
F       -0.295223000     -2.598966000     -1.233848000
C        1.332052000     -2.223578000      1.622665000
H        0.804564000     -3.093619000      1.216635000
C        3.057127000     -2.187152000     -0.844398000
H        2.816627000     -3.240963000     -0.663941000
C        4.486157000     -1.904586000     -0.380630000
H        5.174867000     -2.555101000     -0.927448000
H        4.769035000     -0.870480000     -0.595725000
H        4.637953000     -2.086463000      0.685072000
C        2.898921000     -1.903923000     -2.340989000
H        3.664273000     -2.448437000     -2.902308000
H        1.917679000     -2.216303000     -2.702047000
H        3.023311000     -0.837339000     -2.555740000
C        2.528120000     -2.698888000      2.443480000
H        2.169807000     -3.283473000      3.295959000
H        3.197129000     -3.340850000      1.866582000
H        3.103629000     -1.859918000      2.845075000
C        0.344145000     -1.411852000      2.462434000
H       -0.534372000     -1.117096000      1.882353000
H       -0.002448000     -2.014596000      3.306291000
H        0.810857000     -0.507706000      2.865709000
N        1.171358000      5.082966000     -0.102717000
H        2.008311000      5.417566000      0.338661000
H        0.597493000      5.766766000     -0.565799000
C       -5.584910000      0.091768000      2.362328000
C       -4.788749000     -0.017578000      1.468101000
H       -6.296736000      0.186085000      3.149128000
I       -3.431486000     -0.209341000     -0.042614000

46
1J
C        3.125071000     -3.120992000      0.220990000
C        1.938817000     -2.535077000      0.635716000
C        4.082997000     -2.368105000     -0.443896000
C        2.551529000     -0.470918000     -0.220661000
C        3.779074000     -0.984707000     -0.696872000
C        4.640647000     -0.124580000     -1.412129000
H        5.574426000     -0.499462000     -1.815274000
C        4.310497000      1.186526000     -1.634389000
C        3.098768000      1.699680000     -1.141251000
C        2.229811000      0.896125000     -0.440856000
H        4.978601000      1.829192000     -2.194581000
H        2.855179000      2.738968000     -1.323137000
H        3.294847000     -4.170351000      0.427765000
H        1.169763000     -3.093670000      1.158146000
N        1.641539000     -1.257708000      0.441949000
Ni      -0.034906000     -0.558410000      1.060350000
P        0.598078000      1.347289000      0.229961000
F       -0.536720000     -2.191606000      1.727764000
F       -1.581228000      0.266919000      1.588523000
C       -0.466565000      1.917133000     -1.162793000
H       -1.457333000      1.920044000     -0.694662000
C        0.774006000      2.712655000      1.465734000
H       -0.220398000      3.173492000      1.464998000
C        1.826871000      3.769823000      1.134334000
H        1.775479000      4.572023000      1.876116000
H        2.832977000      3.344025000      1.179475000
H        1.688672000      4.221928000      0.150413000
C        1.024130000      2.102328000      2.847836000
H        1.096956000      2.897492000      3.595830000
H        0.215613000      1.429436000      3.137970000
H        1.963990000      1.540362000      2.866057000
C       -0.177252000      3.312967000     -1.708308000
H       -0.901304000      3.547326000     -2.494263000
H       -0.270266000      4.084347000     -0.941025000
H        0.819205000      3.378779000     -2.155026000
C       -0.459486000      0.857051000     -2.265911000
H       -0.663826000     -0.142438000     -1.872921000
H       -1.232952000      1.088016000     -3.003166000
H        0.504466000      0.831037000     -2.783629000
N        5.241138000     -2.920026000     -0.865044000
H        6.015478000     -2.351119000     -1.156948000
H        5.459147000     -3.862902000     -0.589879000
C       -6.023069000     -1.105710000     -2.128852000
C       -5.138208000     -0.866435000     -1.351010000
H       -6.808195000     -1.322588000     -2.815191000
I       -3.632215000     -0.460907000     -0.042024000

54
1K
C       -2.330767000      0.697455000      3.516002000
C       -2.443859000     -0.290396000      2.549631000
C       -2.708970000      2.001757000      3.229891000
C       -3.338811000      1.186793000      1.008394000
C       -3.261124000      2.258519000      1.926557000
C       -3.733658000      3.527559000      1.525856000
H       -3.716292000      4.359437000      2.220219000
C       -4.240266000      3.732010000      0.269608000
C       -4.304719000      2.667106000     -0.644794000
C       -3.873224000      1.410590000     -0.289994000
H       -4.599080000      4.712231000     -0.019900000
H       -4.710465000      2.845182000     -1.632578000
H       -1.919095000      0.442255000      4.484513000
H       -2.128845000     -1.310501000      2.736725000
N       -2.913715000     -0.079202000      1.328468000
Ni      -2.931183000     -1.497670000      0.029649000
P       -3.855401000     -0.089285000     -1.323088000
F       -2.054008000     -2.652744000      1.200948000
F       -3.033745000     -2.714250000     -1.308288000
C       -2.822316000      0.232310000     -2.814345000
H       -2.715392000     -0.777369000     -3.225999000
C       -5.576269000     -0.514919000     -1.853891000
H       -5.414474000     -1.083667000     -2.776614000
C       -6.486278000      0.677920000     -2.145686000
H       -7.435213000      0.313935000     -2.550295000
H       -6.709382000      1.231988000     -1.229818000
H       -6.064500000      1.373844000     -2.873325000
C       -6.205062000     -1.446702000     -0.814248000
H       -7.215023000     -1.724647000     -1.130815000
H       -5.617988000     -2.358255000     -0.692217000
H       -6.285792000     -0.954473000      0.160606000
C       -3.438006000      1.143473000     -3.873647000
H       -2.755068000      1.213826000     -4.725515000
H       -4.389046000      0.760368000     -4.250056000
H       -3.591228000      2.159004000     -3.497200000
C       -1.440285000      0.717240000     -2.371547000
H       -0.987512000      0.035909000     -1.648064000
H       -0.774343000      0.774537000     -3.236955000
H       -1.489888000      1.712959000     -1.920306000
N       -2.592614000      2.983179000      4.151247000
H       -2.645035000      3.951546000      3.888903000
H       -2.102955000      2.785387000      5.007703000
C        3.682758000      0.958681000     -0.479953000
C        2.462972000      0.358565000     -0.213580000
C        2.382480000     -0.931949000      0.284337000
C        3.572523000     -1.604549000      0.507861000
C        4.798919000     -1.013317000      0.246386000
C        4.867702000      0.277973000     -0.251037000
F        3.687801000      2.202189000     -0.956065000
F        1.357760000      1.069773000     -0.447935000
F        5.904506000     -1.713292000      0.485380000
F        3.571960000     -2.846684000      0.987612000
I        6.724270000      1.185539000     -0.643039000
I        0.510147000     -1.825142000      0.681595000

54
1L
C        4.799437000      2.557513000     -2.568860000
C        4.006870000      1.432910000     -2.402616000
C        5.551667000      3.048777000     -1.509416000
C        4.646564000      1.196016000     -0.188810000
C        5.472283000      2.341315000     -0.258189000
C        6.176347000      2.738594000      0.899638000
H        6.818670000      3.611633000      0.877187000
C        6.066788000      2.039612000      2.073191000
C        5.250763000      0.897519000      2.136501000
C        4.555798000      0.469994000      1.029844000
H        6.609624000      2.363148000      2.952910000
H        5.175598000      0.353987000      3.070137000
H        4.819236000      3.049917000     -3.533061000
H        3.399706000      1.031668000     -3.206585000
N        3.914612000      0.757594000     -1.265032000
Ni       2.761051000     -0.772420000     -1.144064000
P        3.431972000     -0.956799000      0.914750000
F        2.237799000     -0.585036000     -2.891223000
F        1.708639000     -2.246245000     -0.862823000
C        2.090784000     -0.751878000      2.162606000
H        1.362342000     -1.497722000      1.825193000
C        4.366632000     -2.514883000      1.266894000
H        3.581445000     -3.207307000      1.590912000
C        5.433532000     -2.406059000      2.355922000
H        5.848060000     -3.398807000      2.553843000
H        6.257802000     -1.765328000      2.030975000
H        5.047376000     -2.015841000      3.299398000
C        4.968429000     -3.040747000     -0.039516000
H        5.500533000     -3.977906000      0.149620000
H        4.196364000     -3.228509000     -0.787523000
H        5.686618000     -2.327232000     -0.457190000
C        2.464925000     -1.051114000      3.612114000
H        1.574591000     -0.949016000      4.239650000
H        2.840660000     -2.068112000      3.742225000
H        3.212199000     -0.348670000      3.993273000
C        1.465582000      0.636215000      2.008655000
H        1.206167000      0.855683000      0.969964000
H        0.546814000      0.693064000      2.597631000
H        2.146507000      1.415476000      2.364939000
N        6.331671000      4.137363000     -1.653884000
H        6.823582000      4.552325000     -0.884047000
H        6.330610000      4.640678000     -2.524238000
C       -5.189059000     -0.689548000     -0.677565000
C       -3.914849000     -1.198065000     -0.875492000
C       -2.804617000     -0.617148000     -0.284389000
C       -3.016529000      0.492376000      0.517935000
C       -4.285774000      1.008781000      0.723328000
C       -5.389034000      0.422020000      0.124996000
F       -6.212822000     -1.293128000     -1.275851000
F       -3.789080000     -2.268426000     -1.657121000
F       -4.418121000      2.078212000      1.505533000
F       -1.993875000      1.103739000      1.119944000
I       -7.320336000      1.201267000      0.416139000
I       -0.860600000     -1.375669000     -0.608725000

55
2A_C6F5
C       -0.611216000     -0.134431000      1.825552000
C        0.696320000      0.668270000      1.748558000
H       -1.235134000      0.196985000      2.655965000
H       -0.402756000     -1.194699000      1.963051000
H        0.474725000      1.737904000      1.692281000
H        1.325970000      0.497011000      2.621878000
Ni       0.018331000      0.228363000     -1.381612000
P       -1.454456000      0.113929000      0.196429000
P        1.536949000      0.200518000      0.171510000
F        1.309988000      0.406696000     -2.638325000
F       -1.424227000      0.238290000     -2.505773000
C       -2.698710000     -1.187164000     -0.076418000
C       -3.910739000     -0.941204000     -0.714933000
C       -2.380431000     -2.517585000      0.174092000
C       -4.781473000     -1.964763000     -1.044669000
C       -3.232838000     -3.556325000     -0.147609000
C       -4.442120000     -3.276436000     -0.760444000
C       -2.351603000      1.675573000      0.480647000
C       -3.422069000      1.748128000      1.366843000
C       -1.959552000      2.853913000     -0.145035000
C       -4.107901000      2.923031000      1.597543000
C       -2.629434000      4.047537000      0.075248000
C       -3.707411000      4.078456000      0.942343000
C        2.967961000      1.289245000     -0.053235000
C        3.967865000      0.920953000     -0.941727000
C        3.029738000      2.545720000      0.550244000
C        5.016061000      1.781128000     -1.229510000
C        4.072195000      3.397223000      0.259860000
H        2.279663000      2.887880000      1.250944000
C        5.069186000      3.027685000     -0.630775000
C        2.219465000     -1.451649000      0.533781000
C        3.156599000     -1.639212000      1.545408000
C        1.825466000     -2.572672000     -0.189881000
C        3.689934000     -2.880138000      1.832015000
C        2.340967000     -3.829357000      0.084985000
C        3.276077000     -3.979689000      1.094661000
F        3.969297000     -0.273677000     -1.522782000
F        5.969989000      1.412826000     -2.071765000
F        6.070073000      3.850531000     -0.903785000
F        4.143904000      4.597838000      0.835397000
F        0.938221000     -2.480588000     -1.169394000
F        1.943959000     -4.884799000     -0.609588000
F        3.773536000     -5.173786000      1.362554000
F        4.582681000     -3.028657000      2.801570000
F        3.571590000     -0.598663000      2.271240000
F       -1.208738000     -2.843461000      0.731954000
F       -2.894463000     -4.810202000      0.120737000
F       -5.269664000     -4.258354000     -1.072510000
F       -5.937362000     -1.694604000     -1.633864000
F       -4.285116000      0.294300000     -1.024290000
F       -0.909861000      2.888444000     -0.954524000
F       -2.234041000      5.159029000     -0.527176000
F       -4.348874000      5.212637000      1.158959000
F       -5.132560000      2.956884000      2.438391000
F       -3.822462000      0.652272000      2.014824000

58
2B_C6F5
C        0.821768000     -0.156337000     -2.129017000
C       -0.464275000      0.682551000     -2.122519000
H        1.507032000      0.165675000     -2.912697000
H        0.595143000     -1.210386000     -2.291680000
H       -0.234026000      1.747282000     -2.066264000
H       -1.052924000      0.514586000     -3.024524000
Ni       0.005256000     -0.102453000      1.025326000
P        1.575229000      0.010396000     -0.447772000
P       -1.402989000      0.226274000     -0.596661000
F       -1.448142000     -0.159125000      2.162581000
F        1.290553000     -0.361169000      2.282519000
C        2.872596000     -1.243364000     -0.224208000
C        4.092047000     -0.985169000      0.393273000
C        2.577804000     -2.573120000     -0.506713000
C        4.993459000     -1.997058000      0.673214000
C        3.460959000     -3.599858000     -0.236054000
C        4.677810000     -3.307398000      0.357049000
C        2.378286000      1.640987000     -0.538329000
C        3.366739000      1.904569000     -1.482289000
C        1.989885000      2.687415000      0.292265000
C        3.954074000      3.146536000     -1.605492000
C        2.562992000      3.945242000      0.183492000
C        3.545693000      4.171644000     -0.764086000
C       -2.669016000      1.468690000     -0.217803000
C       -2.357940000      2.818305000     -0.236274000
C       -3.916415000      1.075429000      0.267564000
C       -3.271517000      3.773711000      0.177088000
C       -4.823815000      2.024039000      0.680437000
H       -4.186867000      0.030969000      0.356448000
C       -4.514749000      3.376721000      0.636321000
C       -2.320322000     -1.266752000     -1.088360000
C       -3.280142000     -1.219479000     -2.097729000
C       -2.057551000     -2.505726000     -0.509251000
C       -3.977363000     -2.340813000     -2.499536000
C       -2.742693000     -3.645966000     -0.901449000
C       -3.704374000     -3.559040000     -1.893381000
F       -1.155133000      3.247962000     -0.642351000
F       -2.956089000      5.060663000      0.136823000
F       -5.392966000      4.284649000      1.030687000
F       -6.020624000      1.663072000      1.135644000
F       -1.128644000     -2.642595000      0.420224000
F       -2.473706000     -4.815119000     -0.344267000
F       -4.357065000     -4.640842000     -2.275788000
F       -4.890605000     -2.266325000     -3.457484000
F       -3.551435000     -0.063315000     -2.704227000
F        1.398410000     -2.900437000     -1.042244000
F        3.147381000     -4.853036000     -0.531593000
F        5.535076000     -4.277106000      0.621296000
F        6.154775000     -1.716924000      1.246980000
F        4.438773000      0.249212000      0.742563000
F        1.048409000      2.527043000      1.209180000
F        2.171413000      4.929416000      0.977659000
F        4.095481000      5.367160000     -0.872793000
F        4.896601000      3.366283000     -2.511315000
F        3.785533000      0.929987000     -2.292782000
S       -1.203549000     -1.442954000      4.142324000
O       -2.531556000     -1.143962000      4.645126000
O       -1.038191000     -2.743775000      3.523351000

63
2A_tBu
C       -0.713380000      0.410133000     -1.904265000
C        0.710165000     -0.170606000     -1.927774000
H       -1.285471000      0.049020000     -2.760174000
H       -0.671663000      1.494695000     -1.999367000
H        0.663349000     -1.246335000     -2.113344000
H        1.292331000      0.262670000     -2.745900000
Ni      -0.004232000     -0.111278000      1.242441000
P       -1.578862000      0.046293000     -0.301213000
P        1.574132000      0.033542000     -0.297421000
F        1.337309000     -0.231456000      2.496323000
F       -1.345496000     -0.401969000      2.473296000
C        2.483653000      1.683668000     -0.380584000
C        2.802385000     -1.399324000     -0.210127000
C       -2.486489000     -1.591770000     -0.570759000
C       -2.794439000      1.473477000     -0.050872000
C       -3.091826000     -1.735792000     -1.972915000
H       -2.324693000     -1.794129000     -2.749488000
H       -3.654243000     -2.674899000     -2.010890000
H       -3.781841000     -0.932087000     -2.232275000
C       -1.450725000     -2.707169000     -0.383005000
H       -0.661454000     -2.652586000     -1.134562000
H       -0.997952000     -2.680248000      0.609929000
H       -1.945446000     -3.676536000     -0.506219000
C       -3.577572000     -1.774583000      0.490997000
H       -3.899890000     -2.821200000      0.481184000
H       -3.203246000     -1.539294000      1.489509000
H       -4.456545000     -1.163639000      0.277767000
C       -3.532689000      1.350371000      1.292826000
H       -4.018127000      2.309041000      1.504145000
H       -4.311948000      0.591009000      1.275200000
H       -2.845941000      1.108400000      2.105208000
C       -3.801824000      1.579339000     -1.200324000
H       -4.507393000      0.746368000     -1.199426000
H       -4.385367000      2.498177000     -1.077551000
H       -3.317563000      1.627288000     -2.180690000
C       -1.972611000      2.769435000      0.019701000
H       -1.468065000      3.012775000     -0.917133000
H       -2.653824000      3.597449000      0.238542000
H       -1.237097000      2.729437000      0.827700000
C        2.009959000     -2.649641000      0.198254000
H        1.507859000     -2.509234000      1.157564000
H        1.272953000     -2.935535000     -0.553222000
H        2.708601000     -3.486908000      0.299715000
C        3.487445000     -1.677259000     -1.555246000
H        4.159757000     -2.532869000     -1.429900000
H        2.774116000     -1.943907000     -2.339351000
H        4.089619000     -0.841905000     -1.910700000
C        3.854833000     -1.141943000      0.877610000
H        4.434157000     -2.060513000      1.019332000
H        4.560294000     -0.355752000      0.603563000
H        3.374813000     -0.886326000      1.823627000
C        2.907721000      2.101292000      1.035194000
H        3.635258000      1.422009000      1.476822000
H        3.363900000      3.096062000      0.982261000
H        2.053908000      2.144416000      1.713542000
C        1.499433000      2.736022000     -0.904641000
H        1.232990000      2.572897000     -1.952438000
H        0.592447000      2.770538000     -0.303781000
H        1.973192000      3.720701000     -0.840663000
C        3.695200000      1.667194000     -1.318406000
H        4.087414000      2.686555000     -1.401126000
H        4.505225000      1.038752000     -0.948315000
H        3.433306000      1.337652000     -2.328481000

66
2B_tBu
C        1.309961000      1.652150000     -1.425913000
C        0.013666000      2.340102000     -0.968710000
H        2.101199000      2.388267000     -1.575116000
H        1.153266000      1.167251000     -2.389096000
H        0.230430000      3.034247000     -0.153371000
H       -0.417615000      2.934605000     -1.779065000
Ni      -0.005877000     -0.453135000      0.680575000
P        1.832644000      0.323000000     -0.240162000
P       -1.216396000      1.119092000     -0.310586000
F       -1.582058000     -1.202396000      1.373378000
S       -1.486900000     -3.417749000      0.866353000
O       -2.918361000     -3.659013000      0.868981000
O       -0.890323000     -3.265088000     -0.454965000
F        1.034851000     -1.579410000      1.688266000
C       -2.292959000      0.617584000     -1.775187000
C       -2.228966000      2.068653000      0.972783000
C        3.002787000      1.152617000      0.988763000
C        2.721155000     -0.975699000     -1.285949000
C        3.938700000      2.178636000      0.336140000
H        3.397651000      3.051845000     -0.037244000
H        4.638247000      2.539239000      1.097644000
H        4.531489000      1.767293000     -0.481286000
C        2.128788000      1.889411000      2.011120000
H        1.524555000      2.666018000      1.538044000
H        1.471925000      1.206327000      2.552560000
H        2.778379000      2.385473000      2.740095000
C        3.825507000      0.097559000      1.738051000
H        4.296023000      0.575523000      2.603775000
H        3.193997000     -0.718184000      2.095479000
H        4.626339000     -0.307692000      1.117034000
C        3.109639000     -2.203846000     -0.446434000
H        3.444489000     -2.987985000     -1.133589000
H        3.927068000     -2.005192000      0.243477000
H        2.264023000     -2.577654000      0.131061000
C        3.958334000     -0.394673000     -1.977513000
H        4.754741000     -0.173709000     -1.264294000
H        4.350326000     -1.134830000     -2.683246000
H        3.734846000      0.513718000     -2.545742000
C        1.728529000     -1.472635000     -2.348140000
H        1.461294000     -0.706684000     -3.078638000
H        2.203009000     -2.287511000     -2.903479000
H        0.822959000     -1.879305000     -1.889468000
C       -1.380712000      2.132064000      2.251278000
H       -1.141885000      1.135166000      2.628120000
H       -0.452950000      2.685382000      2.103858000
H       -1.951411000      2.655465000      3.025455000
C       -2.552335000      3.504612000      0.536204000
H       -3.082372000      4.002496000      1.355158000
H       -1.652623000      4.091853000      0.333187000
H       -3.195510000      3.550570000     -0.341892000
C       -3.520557000      1.311445000      1.309161000
H       -3.993730000      1.801348000      2.166872000
H       -4.242683000      1.325517000      0.491483000
H       -3.309677000      0.276052000      1.581794000
C       -3.077855000     -0.655357000     -1.427599000
H       -3.722510000     -0.542926000     -0.557805000
H       -3.710968000     -0.915544000     -2.282991000
H       -2.407091000     -1.494283000     -1.240560000
C       -1.367544000      0.285490000     -2.951612000
H       -0.840375000      1.164789000     -3.331868000
H       -0.644729000     -0.483948000     -2.686327000
H       -1.975759000     -0.108937000     -3.771557000
C       -3.244899000      1.731892000     -2.223248000
H       -3.730796000      1.418222000     -3.153157000
H       -4.034171000      1.927310000     -1.497242000
H       -2.721242000      2.669821000     -2.430680000

27
2A_Me
C       -0.688993000     -2.131447000     -0.337557000
C        0.689026000     -2.131366000      0.337933000
H       -1.308131000     -2.966890000     -0.000076000
H       -0.580566000     -2.222687000     -1.423100000
H        0.580598000     -2.222355000      1.423498000
H        1.308169000     -2.966885000      0.000644000
Ni       0.000001000      1.039018000     -0.000006000
P       -1.508452000     -0.506909000     -0.016239000
P        1.508464000     -0.506895000      0.016255000
F        1.394744000      2.238291000     -0.059566000
F       -1.394770000      2.238258000      0.059549000
C        2.370379000     -0.688947000     -1.574564000
H        2.847064000      0.264267000     -1.810561000
H        3.125147000     -1.478238000     -1.532386000
H        1.649468000     -0.912916000     -2.363480000
C        2.823420000     -0.334559000      1.253259000
H        3.532009000     -1.165123000      1.203842000
H        3.338605000      0.608391000      1.064246000
H        2.380633000     -0.285067000      2.249832000
C       -2.823204000     -0.334731000     -1.253485000
H       -3.531898000     -1.165201000     -1.203972000
H       -3.338311000      0.608323000     -1.064780000
H       -2.380262000     -0.285542000     -2.250005000
C       -2.370622000     -0.688698000      1.574467000
H       -2.847283000      0.264577000      1.810264000
H       -3.125430000     -1.477950000      1.532274000
H       -1.649842000     -0.912610000      2.363521000

30
2B_Me
C        2.653265000      1.124178000      0.712280000
C        1.422990000      1.937711000      1.131968000
H        3.411306000      1.095980000      1.499144000
H        3.119248000      1.563030000     -0.175684000
H        1.057885000      1.607128000      2.109579000
H        1.645362000      3.005292000      1.208298000
Ni       0.135040000     -0.490207000     -0.615467000
P        2.102955000     -0.574967000      0.251463000
P        0.062858000      1.622124000     -0.071413000
F       -1.636402000     -0.401531000     -1.253098000
S       -3.063857000     -1.032663000      0.320018000
O       -2.167629000     -0.831196000      1.452070000
O       -4.038800000      0.023253000      0.111233000
F        0.381571000     -2.254180000     -1.031738000
C        0.414585000      2.696536000     -1.497965000
H       -0.372439000      2.552290000     -2.241266000
H        0.446743000      3.748515000     -1.203340000
H        1.365824000      2.415898000     -1.954680000
C       -1.449686000      2.293557000      0.665125000
H       -1.316964000      3.348729000      0.917391000
H       -2.265716000      2.185477000     -0.050895000
H       -1.707953000      1.720238000      1.555839000
C        3.426488000     -1.309126000     -0.743996000
H        4.378651000     -1.282976000     -0.208219000
H        3.152032000     -2.341663000     -0.963661000
H        3.519990000     -0.770514000     -1.688637000
C        2.059415000     -1.532196000      1.793671000
H        1.713753000     -2.538933000      1.552436000
H        3.046398000     -1.579059000      2.260520000
H        1.341853000     -1.087385000      2.485828000

47
2A_NMe
C       -0.654329000     -1.929974000     -0.389950000
C        0.654698000     -1.927829000      0.401466000
H       -1.257567000     -2.802069000     -0.130912000
H       -0.447407000     -1.961889000     -1.463125000
H        0.448167000     -1.953702000      1.474891000
H        1.257761000     -2.801426000      0.147061000
Ni       0.000046000      1.247988000     -0.002774000
P       -1.512264000     -0.343899000     -0.036667000
P        1.512639000     -0.343725000      0.039047000
F        1.316384000      2.520450000     -0.152405000
F       -1.317456000      2.519936000      0.139980000
N        2.662761000     -0.228542000      1.256829000
N        2.175638000     -0.594167000     -1.489096000
N       -2.177011000     -0.586082000      1.491955000
N       -2.661059000     -0.235247000     -1.256485000
C        2.264740000      0.508751000     -2.439637000
H        2.120331000      0.122443000     -3.454035000
H        1.498576000      1.254315000     -2.232234000
H        3.241332000      1.007776000     -2.390015000
C        3.222220000     -1.587724000     -1.668404000
H        3.180572000     -1.987056000     -2.686786000
H        4.221975000     -1.159980000     -1.509937000
H        3.095931000     -2.424843000     -0.979243000
C        3.373947000     -1.378896000      1.790013000
H        4.310119000     -1.575476000      1.248471000
H        3.626252000     -1.185696000      2.837530000
H        2.762274000     -2.280604000      1.762766000
C        3.429301000      1.010798000      1.354976000
H        2.859843000      1.834750000      0.921685000
H        3.628407000      1.229578000      2.409027000
H        4.393096000      0.924453000      0.833045000
C       -3.370450000     -1.388788000     -1.785167000
H       -4.305831000     -1.585588000     -1.242299000
H       -3.623974000     -1.199372000     -2.833063000
H       -2.756887000     -2.289140000     -1.755622000
C       -3.429362000      1.002546000     -1.360227000
H       -4.393251000      0.917076000     -0.838312000
H       -2.861247000      1.829218000     -0.930396000
H       -3.628368000      1.216521000     -2.415275000
C       -3.222826000     -1.579602000      1.675846000
H       -3.181375000     -1.973611000      2.696321000
H       -4.222854000     -1.153512000      1.514713000
H       -3.095499000     -2.420208000      0.991141000
C       -2.267777000      0.521734000      2.436628000
H       -2.123938000      0.140902000      3.453178000
H       -1.502171000      1.266964000      2.226038000
H       -3.244778000      1.019593000      2.383497000

50
2B_NMe
C        2.083773000      1.693079000      0.496030000
C        0.804347000      2.104751000      1.221891000
H        2.961714000      1.892553000      1.113208000
H        2.190067000      2.238304000     -0.445626000
H        0.721078000      1.575523000      2.174823000
H        0.786101000      3.173167000      1.441381000
Ni      -0.156563000     -0.486370000     -0.516928000
P        1.915527000     -0.093150000      0.093108000
P       -0.630298000      1.527834000      0.238047000
F       -1.923941000     -0.750841000     -1.067249000
S       -2.628161000     -2.792941000     -0.301537000
O       -2.050470000     -2.660429000      1.028578000
O       -4.050103000     -2.512642000     -0.385592000
F        0.308257000     -2.143344000     -1.138868000
N       -1.941111000      1.722417000      1.263489000
N       -0.646493000      2.560830000     -1.092434000
N        2.190402000     -0.870556000      1.559405000
N        3.122414000     -0.356230000     -1.041979000
C        3.525296000     -0.852846000      2.137394000
H        3.453139000     -0.974593000      3.222294000
H        4.155162000     -1.662704000      1.744027000
H        4.027660000      0.097466000      1.944900000
C        1.424237000     -2.064092000      1.908899000
H        0.422234000     -2.022481000      1.482561000
H        1.908111000     -2.981526000      1.550824000
H        1.329578000     -2.118913000      2.997877000
C        4.410126000      0.320644000     -0.998822000
H        5.149278000     -0.236894000     -0.406798000
H        4.796140000      0.411718000     -2.018776000
H        4.326933000      1.327136000     -0.590023000
C        3.199830000     -1.676353000     -1.663439000
H        3.895381000     -2.332081000     -1.120630000
H        2.210579000     -2.134562000     -1.681837000
H        3.560569000     -1.567758000     -2.690989000
C       -3.006466000      0.728037000      1.343739000
H       -2.600248000     -0.273626000      1.234763000
H       -3.471230000      0.801498000      2.331630000
H       -3.777792000      0.878672000      0.579234000
C       -2.368581000      3.072002000      1.600785000
H       -3.095085000      3.466392000      0.876876000
H       -2.838878000      3.068163000      2.588546000
H       -1.518659000      3.756726000      1.644197000
C       -1.503265000      2.188108000     -2.215758000
H       -2.467365000      2.712730000     -2.172236000
H       -1.008570000      2.449824000     -3.156465000
H       -1.699617000      1.115133000     -2.209452000
C       -0.403240000      3.992026000     -1.022563000
H        0.014413000      4.327056000     -1.977229000
H       -1.322821000      4.563624000     -0.836816000
H        0.320955000      4.239474000     -0.246160000

67
3A_tBu
Ni       0.006641000     -1.595523000     -0.139024000
P        1.581569000     -0.051116000     -0.020631000
P       -1.578506000     -0.058561000     -0.016489000
F       -1.307536000     -2.873698000     -0.247636000
F        1.339261000     -2.858775000     -0.060615000
C       -2.661314000      0.164579000     -1.559569000
C       -2.650144000     -0.364027000      1.517173000
C        2.689909000     -0.255858000      1.502332000
C        2.619796000      0.079975000     -1.601647000
C        3.422366000      1.016601000      1.946419000
H        2.731302000      1.786568000      2.294980000
H        4.067422000      0.753189000      2.791488000
H        4.063517000      1.443232000      1.173951000
C        1.766932000     -0.687312000      2.646927000
H        1.027904000      0.084197000      2.871279000
H        1.254392000     -1.623806000      2.420390000
H        2.367350000     -0.837516000      3.550425000
C        3.836085000      1.006388000     -1.496212000
H        4.547928000      0.676844000     -0.738811000
H        4.359398000      0.989783000     -2.458223000
H        3.565495000      2.045730000     -1.300849000
C        1.691744000      0.596148000     -2.706302000
H        1.221947000      1.552252000     -2.463998000
H        2.275203000      0.732727000     -3.622382000
H        0.915452000     -0.138213000     -2.923234000
C       -1.698146000     -0.841544000      2.619773000
H       -1.173190000     -1.755726000      2.336335000
H       -0.967350000     -0.072787000      2.874465000
H       -2.280267000     -1.052134000      3.523241000
C       -3.391797000      0.869685000      2.045463000
H       -4.007713000      0.554053000      2.894417000
H       -2.702592000      1.633076000      2.412437000
H       -4.061282000      1.323612000      1.314123000
C       -1.807902000      0.840796000     -2.638636000
H       -1.423080000      1.816467000     -2.333170000
H       -0.971041000      0.208014000     -2.928554000
H       -2.426626000      0.990326000     -3.529207000
C       -3.923139000      1.008605000     -1.341995000
H       -4.464840000      1.055621000     -2.292826000
H       -4.602688000      0.575038000     -0.608601000
H       -3.701193000      2.038149000     -1.054581000
C        1.372449000      2.784042000      0.268139000
C        0.680598000      3.976379000      0.406301000
C       -0.705928000      3.965102000      0.465180000
C       -1.387760000      2.762619000      0.373746000
C       -0.706307000      1.550575000      0.225663000
C        0.701590000      1.560351000      0.180284000
H        2.451719000      2.814364000      0.232599000
H        1.224307000      4.911921000      0.470504000
H       -1.256896000      4.891781000      0.577851000
H       -2.467405000      2.776625000      0.415351000
C       -3.648286000     -1.492595000      1.221955000
H       -4.099503000     -1.806520000      2.169184000
H       -4.460680000     -1.168127000      0.569066000
H       -3.144907000     -2.351329000      0.774395000
C       -3.070583000     -1.220573000     -2.087025000
H       -3.554646000     -1.084046000     -3.060372000
H       -2.213216000     -1.882723000     -2.207525000
H       -3.776995000     -1.727498000     -1.430795000
C        3.093783000     -1.322356000     -2.020744000
H        2.280310000     -2.047819000     -2.022445000
H        3.509010000     -1.249661000     -3.031963000
H        3.874579000     -1.712820000     -1.369881000
C        3.708845000     -1.376105000      1.250195000
H        3.220559000     -2.268514000      0.855659000
H        4.502625000     -1.062808000      0.569163000
H        4.181514000     -1.628333000      2.205341000

70
3B_tBu
Ni       0.569827000     -0.771355000      0.582432000
P       -1.567290000     -0.804678000      0.054086000
P        0.712744000      1.381205000      0.072053000
F        2.406847000     -0.805675000      0.921557000
S        3.377497000     -2.629121000     -0.047608000
O        2.799520000     -2.445677000     -1.370824000
O        4.744304000     -2.160526000      0.099145000
F        0.453252000     -2.547213000      1.008416000
C        1.140233000      2.462472000      1.570965000
C        1.887983000      1.719809000     -1.371374000
C       -1.871352000     -2.049480000     -1.341866000
C       -2.754225000     -1.103248000      1.505410000
C       -3.135112000     -1.779401000     -2.166678000
H       -3.070785000     -0.836537000     -2.713741000
H       -3.228127000     -2.578281000     -2.909891000
H       -4.051794000     -1.780893000     -1.575329000
C       -0.665411000     -1.955683000     -2.283872000
H       -0.590098000     -0.967388000     -2.738819000
H        0.274314000     -2.191970000     -1.780554000
H       -0.799578000     -2.679234000     -3.094911000
C       -4.199648000     -1.398228000      1.085533000
H       -4.289581000     -2.299340000      0.479105000
H       -4.785611000     -1.565002000      1.995559000
H       -4.666068000     -0.564920000      0.556838000
C       -2.751279000      0.152517000      2.385895000
H       -3.027551000      1.060829000      1.845820000
H       -3.477599000      0.011100000      3.192585000
H       -1.777731000      0.300033000      2.850292000
C        1.620593000      0.627803000     -2.412347000
H        1.810634000     -0.373483000     -2.022697000
H        0.597015000      0.686271000     -2.790061000
H        2.292163000      0.783610000     -3.263080000
C        1.687534000      3.076220000     -2.059789000
H        2.464900000      3.179175000     -2.824253000
H        0.724750000      3.137469000     -2.570735000
H        1.782656000      3.928011000     -1.386308000
C       -0.070320000      2.435144000      2.509805000
H       -0.988591000      2.795618000      2.040539000
H       -0.236646000      1.426601000      2.887949000
H        0.139765000      3.075155000      3.372613000
C        1.482794000      3.919089000      1.239733000
H        1.688023000      4.439277000      2.181322000
H        2.378535000      4.007381000      0.624302000
H        0.662657000      4.451814000      0.755064000
C       -3.243628000      1.236939000     -1.021585000
C       -3.541196000      2.541617000     -1.380610000
C       -2.561426000      3.520648000     -1.295522000
C       -1.287479000      3.184356000     -0.867002000
C       -0.968008000      1.871760000     -0.506121000
C       -1.967116000      0.882426000     -0.574084000
H       -4.022998000      0.491561000     -1.086495000
H       -4.539596000      2.792366000     -1.720176000
H       -2.785584000      4.546588000     -1.564014000
H       -0.536797000      3.960016000     -0.819043000
C        3.338880000      1.595943000     -0.885494000
H        3.992572000      1.567434000     -1.763228000
H        3.643825000      2.453024000     -0.281630000
H        3.498772000      0.681428000     -0.314295000
C        2.323866000      1.834045000      2.324805000
H        2.464527000      2.391011000      3.257620000
H        2.146537000      0.786737000      2.567912000
H        3.256528000      1.882238000      1.764448000
C       -2.232957000     -2.268725000      2.362446000
H       -1.188132000     -2.134529000      2.641384000
H       -2.839470000     -2.315022000      3.273624000
H       -2.313167000     -3.231098000      1.859102000
C       -1.915543000     -3.469017000     -0.759580000
H       -1.056647000     -3.653933000     -0.112786000
H       -2.836831000     -3.665042000     -0.207958000
H       -1.880715000     -4.178511000     -1.592890000

59
3A_Ph
Ni       0.024008000     -0.764088000     -1.626474000
P       -1.507064000     -0.297727000     -0.127606000
P        1.448497000     -0.349618000     -0.024935000
F       -1.251347000     -1.005594000     -2.907468000
F        1.449516000     -0.990775000     -2.750953000
C       -1.528605000     -1.065048000      2.635167000
C       -0.870807000     -1.342734000      3.828101000
C        0.516344000     -1.293277000      3.892407000
C        1.259389000     -0.978154000      2.760553000
C        0.608969000     -0.705113000      1.562174000
C       -0.791979000     -0.740221000      1.501486000
H       -2.610642000     -1.122319000      2.584201000
H       -1.444026000     -1.608178000      4.709094000
H        1.023919000     -1.516441000      4.823771000
H        2.342836000     -0.969778000      2.808076000
C        3.047741000     -1.198306000      0.015881000
C        3.154223000     -2.461966000     -0.563591000
C        4.156005000     -0.611356000      0.626938000
C        4.362760000     -3.142586000     -0.511385000
H        2.303135000     -2.892161000     -1.077635000
C        5.361977000     -1.297507000      0.673906000
H        4.082784000      0.384489000      1.051054000
C        5.463880000     -2.563088000      0.108055000
H        4.448690000     -4.120196000     -0.971289000
H        6.224840000     -0.839563000      1.143891000
H        6.408949000     -3.093819000      0.138561000
C        1.809789000      1.434282000     -0.037052000
C        2.284163000      1.966629000     -1.238798000
C        1.530383000      2.273548000      1.037833000
C        2.491682000      3.332980000     -1.350743000
H        2.463167000      1.308626000     -2.083554000
C        1.729549000      3.643446000      0.913218000
H        1.138056000      1.867441000      1.963514000
C        2.211650000      4.171943000     -0.276819000
H        2.858890000      3.745139000     -2.283537000
H        1.498155000      4.297737000      1.746021000
H        2.362063000      5.241448000     -0.373066000
C       -3.155265000     -1.045824000     -0.207292000
C       -4.269216000     -0.431856000      0.366370000
C       -3.287879000     -2.280943000     -0.841811000
C       -5.504645000     -1.063775000      0.324224000
H       -4.180664000      0.544121000      0.830457000
C       -4.525960000     -2.907626000     -0.877981000
H       -2.431867000     -2.728693000     -1.332197000
C       -5.631782000     -2.303005000     -0.292402000
H       -6.370189000     -0.584025000      0.766793000
H       -4.628971000     -3.863579000     -1.378052000
H       -6.598816000     -2.791997000     -0.329350000
C       -1.716380000      1.511581000     -0.010240000
C       -1.505588000      2.263118000     -1.167113000
C       -1.988375000      2.157642000      1.195922000
C       -1.566942000      3.649072000     -1.112706000
H       -1.283081000      1.763694000     -2.104302000
C       -2.057644000      3.543193000      1.242056000
H       -2.124724000      1.586823000      2.108026000
C       -1.841448000      4.288871000      0.089267000
H       -1.388493000      4.227026000     -2.011815000
H       -2.266021000      4.040914000      2.182477000
H       -1.881140000      5.371728000      0.130276000

62
3B_Ph
Ni      -0.039025000      0.639045000     -1.231041000
P       -1.306055000     -0.708786000     -0.042231000
P        1.618760000     -0.326546000     -0.209753000
F       -1.516081000      1.483284000     -1.970968000
F        1.155110000      1.744662000     -2.052088000
C       -0.825131000     -3.477482000      0.513929000
C        0.040105000     -4.535554000      0.769372000
C        1.415289000     -4.335451000      0.766249000
C        1.941002000     -3.077332000      0.495216000
C        1.081285000     -2.016165000      0.233367000
C       -0.305887000     -2.214859000      0.251648000
H       -1.897464000     -3.641143000      0.500682000
H       -0.362898000     -5.523302000      0.961391000
H        2.084055000     -5.166027000      0.960394000
H        3.015102000     -2.930440000      0.463806000
C        3.222434000     -0.487976000     -1.031008000
C        3.253287000     -0.689727000     -2.410493000
C        4.408905000     -0.454474000     -0.299217000
C        4.469929000     -0.875465000     -3.050686000
H        2.331046000     -0.678145000     -2.979832000
C        5.623243000     -0.637855000     -0.947645000
H        4.386840000     -0.272472000      0.769875000
C        5.652895000     -0.851782000     -2.320383000
H        4.495464000     -1.025274000     -4.123772000
H        6.546894000     -0.606850000     -0.381113000
H        6.602654000     -0.989732000     -2.824884000
C        1.889402000      0.578031000      1.342395000
C        2.080701000      1.957816000      1.233899000
C        1.786926000     -0.020739000      2.595078000
C        2.182981000      2.728056000      2.382313000
H        2.119550000      2.421983000      0.253437000
C        1.880086000      0.760785000      3.740215000
H        1.612271000     -1.087216000      2.683245000
C        2.079142000      2.131267000      3.634069000
H        2.323162000      3.799125000      2.296151000
H        1.784540000      0.297212000      4.715289000
H        2.141898000      2.738746000      4.530078000
C       -2.901886000     -1.263651000     -0.693198000
C       -3.996984000     -1.498494000      0.136913000
C       -3.005914000     -1.481566000     -2.067458000
C       -5.185568000     -1.969058000     -0.406607000
H       -3.930414000     -1.301569000      1.200940000
C       -4.194996000     -1.954168000     -2.602694000
H       -2.166090000     -1.262661000     -2.717429000
C       -5.283059000     -2.200851000     -1.772876000
H       -6.038223000     -2.146710000      0.238710000
H       -4.277614000     -2.115289000     -3.671144000
H       -6.213416000     -2.563472000     -2.195266000
C       -1.562019000     -0.036573000      1.631680000
C       -1.523601000      1.348683000      1.790776000
C       -1.708047000     -0.862689000      2.747785000
C       -1.633976000      1.900083000      3.060611000
H       -1.395167000      2.003852000      0.935047000
C       -1.825685000     -0.303778000      4.012265000
H       -1.712479000     -1.941633000      2.637513000
C       -1.784821000      1.077402000      4.169066000
H       -1.589686000      2.976397000      3.177606000
H       -1.938258000     -0.947889000      4.877128000
H       -1.865574000      1.512266000      5.159126000
S       -1.285453000      3.765433000     -1.829858000
O       -1.051555000      3.812529000     -0.393835000
O       -2.630733000      4.108712000     -2.251208000

65
14A_PhOMe
C       -1.792029000      2.018186000      0.647893000
C       -2.937187000      1.168737000      0.082608000
H       -1.784545000      1.936940000      1.736845000
H       -1.924974000      3.077144000      0.413310000
H       -3.871096000      1.363597000      0.617080000
H       -3.113123000      1.420973000     -0.966465000
Ni      -0.236329000     -0.754397000     -0.057571000
C        1.072073000      2.129188000      1.329555000
H        1.169178000      1.328276000      2.070478000
C        0.233504000      2.192181000     -1.538532000
H        1.298475000      1.982394000     -1.681855000
C       -3.489742000     -1.495823000     -1.142738000
H       -3.644494000     -2.486181000     -0.700838000
C       -2.993547000     -1.310027000      1.757813000
H       -2.589794000     -2.327413000      1.705276000
P       -0.127831000      1.397372000      0.097898000
P       -2.457636000     -0.617967000      0.125692000
F       -0.417986000     -2.601103000     -0.152216000
C        0.018039000      3.703672000     -1.583663000
H        0.608126000      4.233874000     -0.833834000
H        0.314210000      4.088367000     -2.564527000
H       -1.034490000      3.965051000     -1.437456000
C       -0.529218000      1.487953000     -2.662897000
H       -0.191347000      1.865796000     -3.632655000
H       -0.370296000      0.407200000     -2.644541000
H       -1.605232000      1.675870000     -2.596299000
C        2.459251000      2.366278000      0.724177000
H        3.163622000      2.602515000      1.527063000
H        2.842341000      1.492688000      0.196882000
H        2.454414000      3.215392000      0.034320000
C        0.578254000      3.388727000      2.048067000
H        1.351359000      3.727095000      2.744593000
H        0.381658000      4.210362000      1.354511000
H       -0.326839000      3.216054000      2.633042000
C       -2.696411000     -1.679969000     -2.438225000
H       -2.499374000     -0.717875000     -2.921940000
H       -1.743430000     -2.176118000     -2.244445000
H       -3.271771000     -2.289775000     -3.142107000
C       -4.849824000     -0.848281000     -1.413372000
H       -5.446842000     -1.500611000     -2.058056000
H       -5.424880000     -0.663561000     -0.504246000
H       -4.735579000      0.105253000     -1.937724000
C       -2.289401000     -0.584608000      2.906817000
H       -2.437530000     -1.133882000      3.840966000
H       -1.212230000     -0.501139000      2.735538000
H       -2.700512000      0.419606000      3.053019000
C       -4.500552000     -1.382065000      1.992760000
H       -5.003713000     -2.018574000      1.262170000
H       -4.697328000     -1.806633000      2.982341000
H       -4.965068000     -0.390783000      1.965620000
C        1.667657000     -0.830646000     -0.168410000
C        2.426581000     -1.140621000      0.959745000
C        2.376081000     -0.669701000     -1.366811000
C        3.816134000     -1.274192000      0.920335000
C        3.756754000     -0.799140000     -1.434152000
C        4.489070000     -1.097470000     -0.285503000
H        1.843325000     -0.436855000     -2.285886000
H        4.289139000     -0.676852000     -2.371584000
H        4.351053000     -1.519819000      1.829956000
H        1.933092000     -1.291535000      1.917086000
O        5.839154000     -1.199369000     -0.443397000
C        6.608634000     -1.528317000      0.689487000
H        7.643559000     -1.576642000      0.350691000
H        6.527796000     -0.764797000      1.473365000
H        6.326273000     -2.502835000      1.105825000

68
14B_PhOMe
C        1.556656000     -2.378946000      1.050463000
C        2.731408000     -1.802333000      0.253138000
H        1.608444000     -2.025299000      2.081810000
H        1.595476000     -3.470136000      1.090496000
H        3.675077000     -1.949453000      0.785284000
H        2.826261000     -2.312722000     -0.708655000
Ni       0.187857000      0.229153000     -0.326921000
C       -1.286006000     -2.069046000      1.789624000
H       -1.314096000     -1.094018000      2.287071000
C       -0.552453000     -2.927887000     -0.980600000
H       -1.606481000     -2.685231000     -1.146381000
C        3.455919000      0.422067000     -1.588208000
H        3.696638000      1.478102000     -1.423736000
C        3.099529000      0.962318000      1.301760000
H        2.815581000      1.986993000      1.040626000
P       -0.075446000     -1.781583000      0.396470000
P        2.416977000     -0.017751000     -0.113345000
F        0.436091000      1.986391000     -1.036685000
C       -0.434394000     -4.413291000     -0.642858000
H       -0.999322000     -4.688098000      0.249894000
H       -0.822523000     -5.009722000     -1.474076000
H        0.608075000     -4.708904000     -0.490902000
C        0.207332000     -2.590894000     -2.265908000
H       -0.210617000     -3.158720000     -3.102515000
H        0.140750000     -1.528287000     -2.511352000
H        1.265713000     -2.856977000     -2.188189000
C       -2.701735000     -2.372948000      1.289366000
H       -3.394145000     -2.328211000      2.134879000
H       -3.047782000     -1.657643000      0.543560000
H       -2.769949000     -3.378911000      0.865185000
C       -0.843510000     -3.117692000      2.814641000
H       -1.616942000     -3.209661000      3.583058000
H       -0.710883000     -4.105296000      2.365312000
H        0.083609000     -2.849009000      3.323636000
C        2.626283000      0.321587000     -2.870793000
H        2.344378000     -0.715491000     -3.079290000
H        1.718775000      0.924136000     -2.804817000
H        3.215170000      0.677557000     -3.721976000
C        4.754039000     -0.378347000     -1.717547000
H        5.357255000      0.033444000     -2.532389000
H        5.364279000     -0.361650000     -0.813352000
H        4.549682000     -1.424416000     -1.965085000
C        2.382959000      0.599525000      2.604090000
H        2.624455000      1.340012000      3.371246000
H        1.296882000      0.599451000      2.485172000
H        2.707520000     -0.377261000      2.978537000
C        4.616268000      0.908446000      1.473002000
H        5.143122000      1.330140000      0.614893000
H        4.901991000      1.497906000      2.349832000
H        4.976101000     -0.113136000      1.636055000
C       -1.708374000      0.375347000     -0.445407000
C       -2.410619000      1.021393000      0.571745000
C       -2.451731000     -0.028875000     -1.561433000
C       -3.786308000      1.247683000      0.503589000
C       -3.820316000      0.184977000     -1.651948000
C       -4.500233000      0.820799000     -0.613246000
S        0.415783000      3.649790000      0.321707000
O        0.268888000      2.902082000      1.564717000
O        1.768542000      4.114704000      0.050603000
H       -1.960749000     -0.527396000     -2.393556000
H       -4.383360000     -0.130539000     -2.523907000
H       -4.279098000      1.757745000      1.322497000
H       -1.880462000      1.377149000      1.450680000
O       -5.841568000      0.979196000     -0.783195000
C       -6.558425000      1.641584000      0.233709000
H       -7.596746000      1.670741000     -0.096273000
H       -6.504098000      1.102994000      1.187746000
H       -6.202917000      2.668714000      0.378678000

54
14A_Me
C        0.699449000     -0.467771000     -1.798208000
C       -0.769201000     -0.027574000     -1.856930000
H        1.254032000     -0.116219000     -2.672528000
H        0.758154000     -1.559410000     -1.808393000
H       -0.831933000      1.025656000     -2.143223000
H       -1.318693000     -0.594637000     -2.613129000
Ni       0.055876000      0.189931000      1.340489000
C        2.289337000      1.718704000     -0.511516000
H        2.766242000      1.928291000      0.452467000
C        2.933049000     -1.126891000     -0.004378000
H        3.686676000     -0.540239000      0.532437000
C       -2.330030000     -1.820957000     -0.031063000
H       -2.757422000     -1.779481000      0.977466000
C       -2.983087000      1.038882000     -0.188826000
H       -3.719634000      0.547837000      0.456691000
P        1.516290000      0.059269000     -0.214979000
P       -1.550323000     -0.145344000     -0.180036000
F       -1.236347000      0.341446000      2.670812000
C        3.544245000     -1.640379000     -1.312164000
H        3.788373000     -0.848304000     -2.020809000
H        4.468361000     -2.183571000     -1.092334000
H        2.871334000     -2.342026000     -1.813120000
C        2.517658000     -2.304165000      0.880504000
H        3.386051000     -2.935509000      1.092926000
H        2.092481000     -1.969475000      1.828285000
H        1.774928000     -2.928927000      0.374353000
C        3.352058000      1.783053000     -1.606065000
H        3.704792000      2.813640000     -1.712498000
H        4.222044000      1.166010000     -1.373157000
H        2.957518000      1.473719000     -2.579284000
C        1.197749000      2.769426000     -0.726760000
H        1.642239000      3.768721000     -0.746869000
H        0.682485000      2.622040000     -1.681686000
H        0.457910000      2.744849000      0.077006000
C       -1.257381000     -2.910773000     -0.036159000
H       -0.791613000     -3.012898000     -1.022247000
H       -0.478566000     -2.703585000      0.701359000
H       -1.706265000     -3.877262000      0.211404000
C       -3.445348000     -2.130006000     -1.027277000
H       -3.819505000     -3.144808000     -0.858157000
H       -4.293785000     -1.451159000     -0.921881000
H       -3.091256000     -2.082315000     -2.062394000
C       -2.586417000      2.359688000      0.474334000
H       -3.460460000      3.014541000      0.552290000
H       -2.183975000      2.186418000      1.473907000
H       -1.833638000      2.889183000     -0.119510000
C       -3.607179000      1.283243000     -1.565381000
H       -3.842395000      0.363257000     -2.103350000
H       -4.537717000      1.847732000     -1.450619000
H       -2.944302000      1.881473000     -2.197724000
C        1.463632000      0.581507000      2.617853000
H        1.218866000     -0.016617000      3.502383000
H        2.527051000      0.438731000      2.389343000
H        1.313505000      1.638471000      2.877039000

57
14B_Me
C        2.011073000      1.537794000      0.617728000
C        0.646073000      2.054780000      1.087418000
H        2.788217000      1.731338000      1.362419000
H        2.309648000      2.064942000     -0.292301000
H        0.489964000      1.798972000      2.138909000
H        0.595130000      3.144844000      1.017315000
Ni       0.019670000     -0.750181000     -0.569911000
C        2.410625000     -1.256276000      1.649194000
H        2.364693000     -2.283224000      1.270553000
C        3.379581000     -0.454337000     -1.042918000
H        3.674301000     -1.502919000     -0.928003000
C       -1.166022000      2.297035000     -1.303833000
H       -1.951281000      1.702374000     -1.783942000
C       -2.186346000      1.302867000      1.318449000
H       -3.051618000      1.180725000      0.658517000
P        1.965624000     -0.259575000      0.150807000
P       -0.737943000      1.243699000      0.161196000
F       -1.640420000     -1.106545000     -1.454028000
C        4.593151000      0.435797000     -0.753544000
H        4.948760000      0.372890000      0.274636000
H        5.418888000      0.139273000     -1.407270000
H        4.375428000      1.485330000     -0.969915000
C        2.909639000     -0.239879000     -2.483208000
H        3.725792000     -0.467866000     -3.175576000
H        2.058469000     -0.873632000     -2.735604000
H        2.623516000      0.803193000     -2.650476000
C        3.800022000     -1.012305000      2.233528000
H        3.917797000     -1.605117000      3.145672000
H        4.594282000     -1.311964000      1.547634000
H        3.953552000      0.036560000      2.506809000
C        1.321547000     -1.105395000      2.712151000
H        1.508644000     -1.801072000      3.535131000
H        1.308991000     -0.095082000      3.134272000
H        0.333009000     -1.327776000      2.305930000
C        0.028262000      2.344589000     -2.259956000
H        0.856615000      2.925043000     -1.839663000
H        0.388103000      1.341236000     -2.499548000
H       -0.263796000      2.826813000     -3.197305000
C       -1.708968000      3.696600000     -1.026653000
H       -1.841026000      4.228338000     -1.974370000
H       -2.682746000      3.668068000     -0.535659000
H       -1.025117000      4.290797000     -0.411406000
C       -2.152163000      0.104864000      2.270028000
H       -3.077943000      0.076320000      2.852446000
H       -2.068846000     -0.846042000      1.743233000
H       -1.322067000      0.188512000      2.979526000
C       -2.320473000      2.597559000      2.125879000
H       -2.323628000      3.500380000      1.516296000
H       -3.259468000      2.574945000      2.687476000
H       -1.511626000      2.690099000      2.857354000
S       -3.334109000     -2.147541000     -0.666269000
O       -2.672878000     -2.821602000      0.442354000
O       -4.118378000     -0.975908000     -0.302351000
C        0.676310000     -2.491858000     -1.085132000
H        0.367706000     -2.628486000     -2.127660000
H        1.725715000     -2.791933000     -0.994675000
H        0.071677000     -3.164051000     -0.461536000

54
14A_CF3
C        0.004559000      2.281109000      0.193117000
C       -1.414488000      1.872303000      0.605623000
H        0.373813000      3.110095000      0.802065000
H        0.000876000      2.630316000     -0.843009000
H       -1.485886000      1.801853000      1.693943000
H       -2.144685000      2.621116000      0.288148000
Ni       0.087020000     -0.968118000     -0.248482000
C        1.935600000      0.748520000      1.914442000
H        2.696388000     -0.026483000      1.780630000
C        2.561157000      1.362090000     -0.922238000
H        3.434430000      0.839611000     -0.521901000
C       -2.606636000      0.387786000     -1.710878000
H       -2.772562000     -0.656345000     -1.998597000
C       -3.102774000     -0.542805000      1.041527000
H       -3.694907000     -1.156927000      0.354648000
P        1.188838000      0.854582000      0.221792000
P       -1.802366000      0.191708000     -0.058384000
F       -0.998204000     -2.397201000     -0.678598000
C        2.841113000      2.867658000     -0.953349000
H        2.963970000      3.309719000      0.036007000
H        3.763797000      3.049333000     -1.512218000
H        2.042022000      3.409629000     -1.467074000
C        2.300027000      0.845178000     -2.338856000
H        3.152711000      1.085905000     -2.980910000
H        2.154003000     -0.235267000     -2.364185000
H        1.417495000      1.322524000     -2.776653000
C        2.612043000      2.018453000      2.425902000
H        2.980430000      1.847186000      3.441883000
H        3.471208000      2.304333000      1.816932000
H        1.918999000      2.864545000      2.470887000
C        0.903185000      0.220269000      2.912623000
H        1.385363000      0.028228000      3.875286000
H        0.103385000      0.947155000      3.087477000
H        0.458081000     -0.716502000      2.569015000
C       -1.627328000      0.998063000     -2.714435000
H       -1.417153000      2.048535000     -2.486346000
H       -0.684728000      0.445943000     -2.737503000
H       -2.057897000      0.963744000     -3.719185000
C       -3.943500000      1.125329000     -1.706099000
H       -4.325911000      1.198048000     -2.728873000
H       -4.699290000      0.605581000     -1.114015000
H       -3.846592000      2.146308000     -1.322279000
C       -2.472729000     -1.474405000      2.078701000
H       -3.259321000     -1.960789000      2.664041000
H       -1.871685000     -2.245771000      1.594589000
H       -1.839378000     -0.918861000      2.777367000
C       -4.015659000      0.488811000      1.708997000
H       -4.430696000      1.216293000      1.009192000
H       -4.853597000     -0.023450000      2.191142000
H       -3.483876000      1.039493000      2.490721000
C        1.648615000     -2.097078000     -0.321753000
F        1.800805000     -2.733679000     -1.518893000
F        2.914366000     -1.559529000     -0.091471000
F        1.569525000     -3.097351000      0.606208000

57
14B_CF3
C       -1.362669000     -1.787557000      1.397937000
C       -0.281178000     -2.582811000      0.659707000
H       -0.980667000     -1.420971000      2.353088000
H       -2.235506000     -2.405051000      1.617649000
H        0.145253000     -3.362542000      1.295911000
H       -0.713371000     -3.079173000     -0.214550000
Ni      -0.027457000      0.506869000     -0.497439000
C       -2.624218000      0.863226000      1.628494000
H       -2.987955000      1.677159000      0.997119000
C       -3.132652000     -0.814456000     -0.795911000
H       -3.782288000      0.062912000     -0.870424000
C        1.866037000     -2.209419000     -1.396250000
H        2.900762000     -1.865314000     -1.292332000
C        2.289864000     -1.255072000      1.364899000
H        2.968014000     -0.498326000      0.956467000
P       -1.829382000     -0.288468000      0.423295000
P        1.006821000     -1.409480000      0.042592000
F        1.628841000      1.132909000     -1.148274000
C       -3.964665000     -2.021849000     -0.360601000
H       -4.417123000     -1.904497000      0.625557000
H       -4.775048000     -2.175761000     -1.079006000
H       -3.363344000     -2.936374000     -0.352382000
C       -2.508139000     -1.068875000     -2.170169000
H       -3.292882000     -1.291984000     -2.899012000
H       -1.945825000     -0.207785000     -2.534352000
H       -1.834934000     -1.931290000     -2.139521000
C       -3.804782000      0.255437000      2.384668000
H       -4.195956000      0.989011000      3.095774000
H       -4.624051000     -0.018826000      1.717019000
H       -3.511341000     -0.629705000      2.957478000
C       -1.569809000      1.434881000      2.580087000
H       -2.020085000      2.225459000      3.186770000
H       -1.188310000      0.674555000      3.268909000
H       -0.722982000      1.871209000      2.044082000
C        1.325833000     -1.674090000     -2.724423000
H        0.272552000     -1.933797000     -2.865961000
H        1.424929000     -0.589259000     -2.783635000
H        1.885913000     -2.117115000     -3.553787000
C        1.839035000     -3.739481000     -1.366240000
H        2.493335000     -4.129526000     -2.151473000
H        2.176727000     -4.158190000     -0.416453000
H        0.833356000     -4.122002000     -1.565186000
C        1.686701000     -0.700647000      2.655772000
H        2.490887000     -0.435991000      3.347535000
H        1.107997000      0.206197000      2.474863000
H        1.058300000     -1.445436000      3.155532000
C        3.082303000     -2.534184000      1.629037000
H        3.636970000     -2.869429000      0.750516000
H        3.812596000     -2.348024000      2.422073000
H        2.435793000     -3.351713000      1.965214000
S        2.853286000      2.417770000      0.171430000
O        2.045659000      2.277909000      1.372994000
O        4.047687000      1.589202000      0.131303000
C       -0.905363000      2.094816000     -1.151495000
F       -0.546463000      2.336148000     -2.445717000
F       -2.292437000      2.150821000     -1.198644000
F       -0.563456000      3.226540000     -0.470012000

63
14A_PhNH2
C       -1.398559000      2.121510000      0.495349000
C       -2.599314000      1.343400000     -0.055929000
H       -1.429183000      2.106345000      1.586656000
H       -1.430164000      3.172156000      0.196887000
H       -3.524476000      1.654009000      0.437656000
H       -2.726516000      1.547716000     -1.122151000
Ni      -0.078218000     -0.817655000      0.017410000
C        1.448431000      2.042080000      1.247075000
H        1.476308000      1.282458000      2.035223000
C        0.681247000      1.962715000     -1.639765000
H        1.734841000      1.678568000     -1.723814000
C       -3.357789000     -1.336022000     -1.130694000
H       -3.623916000     -2.273125000     -0.629735000
C       -2.943756000     -0.996467000      1.765900000
H       -2.662797000     -2.055336000      1.790926000
P        0.216919000      1.323205000      0.038704000
P       -2.284349000     -0.472782000      0.115104000
F       -0.421133000     -2.645734000      0.000987000
C        0.563771000      3.476408000     -1.806893000
H        1.135044000      4.027121000     -1.056965000
H        0.946115000      3.768763000     -2.789847000
H       -0.477950000      3.807534000     -1.752623000
C       -0.079604000      1.219825000     -2.740458000
H        0.325647000      1.493472000     -3.719470000
H        0.005069000      0.136254000     -2.628477000
H       -1.142544000      1.479677000     -2.744191000
C        2.858542000      2.144554000      0.657580000
H        3.565663000      2.373795000      1.459934000
H        3.185779000      1.217450000      0.187089000
H        2.925520000      2.951900000     -0.077802000
C        1.036502000      3.374707000      1.879641000
H        1.819654000      3.695189000      2.573385000
H        0.917427000      4.165989000      1.134873000
H        0.109558000      3.306064000      2.451837000
C       -2.544091000     -1.688632000     -2.377895000
H       -2.233311000     -0.787685000     -2.916250000
H       -1.653532000     -2.260753000     -2.111513000
H       -3.153945000     -2.287363000     -3.062098000
C       -4.637183000     -0.582460000     -1.501004000
H       -5.269307000     -1.218478000     -2.128425000
H       -5.226383000     -0.282692000     -0.632324000
H       -4.411330000      0.317899000     -2.080412000
C       -2.196111000     -0.287863000      2.897923000
H       -2.436260000     -0.760980000      3.854447000
H       -1.111893000     -0.341786000      2.763286000
H       -2.489585000      0.764233000      2.973678000
C       -4.455750000     -0.878390000      1.945252000
H       -5.006829000     -1.509095000      1.244837000
H       -4.731815000     -1.196600000      2.955673000
H       -4.800138000      0.153996000      1.824169000
C        1.817425000     -1.044823000     -0.006968000
C        2.509853000     -1.289422000      1.183839000
C        2.583382000     -1.056316000     -1.176094000
C        3.880813000     -1.519563000      1.215356000
C        3.957128000     -1.287127000     -1.165380000
C        4.629248000     -1.520811000      0.035442000
H        2.107150000     -0.882999000     -2.138613000
H        4.515032000     -1.288885000     -2.098640000
H        4.380207000     -1.703882000      2.163428000
H        1.970042000     -1.307362000      2.128240000
N        6.021983000     -1.694700000      0.064375000
H        6.340393000     -2.236089000      0.855348000
H        6.395186000     -2.078794000     -0.791990000

66
14B_PhNH2
C       -1.025350000     -2.503446000     -1.018270000
C       -2.253808000     -2.103130000     -0.194600000
H       -1.154121000     -2.166668000     -2.048091000
H       -0.901458000     -3.588429000     -1.055771000
H       -3.176312000     -2.390713000     -0.706459000
H       -2.250085000     -2.618085000      0.769151000
Ni      -0.026897000      0.290185000      0.304683000
C        1.725985000     -1.783267000     -1.821995000
H        1.606896000     -0.813863000     -2.316952000
C        1.183255000     -2.721949000      0.966759000
H        2.190791000     -2.320457000      1.111395000
C       -3.253541000      0.009135000      1.656379000
H       -3.671733000      1.006734000      1.482562000
C       -3.070515000      0.563945000     -1.241836000
H       -2.924609000      1.622323000     -1.001995000
P        0.514550000     -1.667375000     -0.405074000
P       -2.200737000     -0.287031000      0.155370000
F       -0.508024000      2.007581000      0.996613000
C        1.286896000     -4.210038000      0.637290000
H        1.862442000     -4.401580000     -0.270084000
H        1.786161000     -4.732012000      1.459454000
H        0.299754000     -4.666418000      0.517090000
C        0.404409000     -2.496034000      2.264378000
H        0.919192000     -2.985626000      3.096585000
H        0.309281000     -1.434051000      2.501633000
H       -0.601047000     -2.923569000      2.207373000
C        3.179050000     -1.885760000     -1.346146000
H        3.844477000     -1.740154000     -2.201678000
H        3.433831000     -1.131894000     -0.601502000
H        3.392866000     -2.874192000     -0.929334000
C        1.418348000     -2.883227000     -2.842676000
H        2.187236000     -2.867827000     -3.620687000
H        1.428831000     -3.879688000     -2.393159000
H        0.456402000     -2.743989000     -3.339104000
C       -2.383026000      0.074020000      2.913576000
H       -1.915341000     -0.893574000      3.121119000
H       -1.598874000      0.826265000      2.813286000
H       -3.000801000      0.332375000      3.779548000
C       -4.397087000     -0.992332000      1.839703000
H       -5.047769000     -0.660448000      2.654520000
H       -5.015992000     -1.107896000      0.948583000
H       -4.014345000     -1.979912000      2.114892000
C       -2.361814000      0.287546000     -2.569378000
H       -2.738971000      0.972355000     -3.333676000
H       -1.283929000      0.448559000     -2.494620000
H       -2.553557000     -0.732272000     -2.919559000
C       -4.568893000      0.288575000     -1.347876000
H       -5.115547000      0.628589000     -0.466226000
H       -4.975959000      0.826299000     -2.209750000
H       -4.778964000     -0.775581000     -1.499280000
C        1.831232000      0.701529000      0.388666000
C        2.434950000      1.422694000     -0.647120000
C        2.628568000      0.426169000      1.501922000
C        3.760636000      1.836248000     -0.584130000
C        3.957771000      0.833332000      1.581683000
C        4.547077000      1.543820000      0.534123000
S       -0.740438000      3.612366000     -0.404681000
O       -0.526461000      2.850065000     -1.629127000
O       -2.136178000      3.904707000     -0.109109000
H        2.216195000     -0.121110000      2.346110000
H        4.545464000      0.599742000      2.465929000
H        4.195399000      2.393327000     -1.410182000
H        1.857826000      1.682678000     -1.530277000
N        5.900409000      1.903294000      0.577017000
H        6.124143000      2.708206000      0.009970000
H        6.260756000      2.019180000      1.513040000

61
14A_Ph
C       -1.022588000      2.154252000      0.341982000
C       -2.233860000      1.475852000     -0.307933000
H       -1.148412000      2.137765000      1.429314000
H       -0.931783000      3.202922000      0.049630000
H       -3.166014000      1.925680000      0.039634000
H       -2.205999000      1.589142000     -1.394784000
Ni       0.038641000     -0.903948000     -0.014319000
C        1.764560000      1.805407000      1.262113000
H        1.665872000      1.060496000      2.059227000
C        1.149257000      1.762889000     -1.664097000
H        2.167300000      1.361291000     -1.688258000
C       -3.255084000     -1.209879000     -1.086043000
H       -3.191759000     -2.245612000     -0.735990000
C       -2.843545000     -0.563599000      1.770612000
H       -3.375534000     -1.518324000      1.692123000
P        0.535368000      1.200832000     -0.006498000
P       -2.118708000     -0.328912000      0.067387000
F       -0.478416000     -2.686949000     -0.031210000
C        1.210051000      3.277372000     -1.853145000
H        1.799198000      3.774351000     -1.080104000
H        1.672970000      3.508016000     -2.817625000
H        0.210634000      3.723165000     -1.859387000
C        0.367521000      1.092193000     -2.796856000
H        0.871030000      1.272684000     -3.751409000
H        0.287583000      0.012025000     -2.653654000
H       -0.644594000      1.497730000     -2.882119000
C        3.208369000      1.745395000      0.752159000
H        3.890800000      1.904645000      1.591979000
H        3.457253000      0.782847000      0.304742000
H        3.404028000      2.532386000      0.017815000
C        1.461597000      3.184779000      1.854210000
H        2.230141000      3.431648000      2.592845000
H        1.473994000      3.971430000      1.095434000
H        0.498377000      3.224602000      2.366365000
C       -2.688968000     -1.165614000     -2.506156000
H       -2.681776000     -0.148534000     -2.911654000
H       -1.671718000     -1.561819000     -2.536251000
H       -3.307481000     -1.776938000     -3.169983000
C       -4.707929000     -0.741455000     -1.030994000
H       -5.310823000     -1.316210000     -1.740915000
H       -5.149332000     -0.883027000     -0.041681000
H       -4.802192000      0.315733000     -1.300542000
C       -1.726678000     -0.735231000      2.805925000
H       -2.158554000     -0.932021000      3.792420000
H       -1.068212000     -1.566873000      2.547277000
H       -1.115171000      0.170133000      2.887839000
C       -3.830128000      0.519611000      2.206810000
H       -4.638650000      0.673795000      1.488933000
H       -4.284168000      0.241206000      3.162689000
H       -3.324591000      1.479320000      2.356425000
C        1.897121000     -1.332937000     -0.001860000
C        2.517680000     -1.657295000      1.211502000
C        2.682696000     -1.415257000     -1.157422000
C        3.858702000     -2.023577000      1.273732000
C        4.025534000     -1.783973000     -1.106578000
C        4.623036000     -2.080764000      0.112622000
H        1.944850000     -1.623473000      2.135567000
H        4.310880000     -2.265552000      2.231129000
H        5.670091000     -2.361544000      0.157879000
H        4.606092000     -1.839242000     -2.022953000
H        2.245513000     -1.188580000     -2.126967000

64
14B_Ph
C       -0.127400000     -2.549809000     -1.087431000
C       -1.447424000     -2.507907000     -0.311304000
H       -0.299925000     -2.220364000     -2.113637000
H        0.274612000     -3.564084000     -1.146554000
H       -2.244341000     -3.007110000     -0.869214000
H       -1.348027000     -3.034588000      0.641284000
Ni       0.063130000      0.363096000      0.346221000
C        2.371403000     -1.122857000     -1.755898000
H        2.013736000     -0.212040000     -2.247322000
C        1.990344000     -2.245993000      0.992082000
H        2.853476000     -1.601467000      1.184151000
C       -3.038749000     -0.797424000      1.532178000
H       -3.689321000      0.067427000      1.362635000
C       -2.870363000     -0.094365000     -1.334031000
H       -3.028381000      0.950388000     -1.047288000
P        1.120786000     -1.366326000     -0.389267000
P       -1.877797000     -0.753189000      0.083888000
F       -0.886525000      1.857617000      1.054781000
C        2.487755000     -3.648223000      0.645925000
H        3.139069000     -3.659377000     -0.229894000
H        3.061688000     -4.050106000      1.486493000
H        1.657671000     -4.337231000      0.463168000
C        1.133898000     -2.259943000      2.260325000
H        1.731226000     -2.612354000      3.106545000
H        0.752308000     -1.265893000      2.505005000
H        0.281250000     -2.937715000      2.160825000
C        3.780006000     -0.840449000     -1.223122000
H        4.410037000     -0.500876000     -2.050062000
H        3.796004000     -0.063570000     -0.459053000
H        4.239414000     -1.744045000     -0.812097000
C        2.410160000     -2.245762000     -2.797233000
H        3.168921000     -2.005578000     -3.547799000
H        2.679589000     -3.209170000     -2.356760000
H        1.463103000     -2.366934000     -3.325772000
C       -2.276848000     -0.566452000      2.839144000
H       -1.580177000     -1.385896000      3.043645000
H       -1.715554000      0.368860000      2.810514000
H       -2.982688000     -0.520251000      3.674428000
C       -3.895855000     -2.063061000      1.617666000
H       -4.651839000     -1.941246000      2.399427000
H       -4.416313000     -2.294279000      0.687227000
H       -3.289644000     -2.932689000      1.889243000
C       -2.045118000     -0.101321000     -2.622473000
H       -2.559559000      0.486278000     -3.387621000
H       -1.060442000      0.349230000     -2.477357000
H       -1.925567000     -1.116431000     -3.015620000
C       -4.233029000     -0.750617000     -1.547904000
H       -4.900906000     -0.607858000     -0.696130000
H       -4.718086000     -0.298683000     -2.418594000
H       -4.144015000     -1.824308000     -1.744891000
C        1.732572000      1.264039000      0.504355000
C        2.126894000      2.145584000     -0.509628000
C        2.551572000      1.178607000      1.635071000
C        3.295659000      2.893456000     -0.408348000
C        3.723185000      1.925220000      1.744312000
C        4.104948000      2.780280000      0.717485000
S       -1.530653000      3.433462000     -0.271649000
O       -1.076495000      2.846239000     -1.525886000
O       -2.957928000      3.299306000     -0.018760000
H        1.506622000      2.259796000     -1.394160000
H        3.576107000      3.569621000     -1.210456000
H        5.020004000      3.357682000      0.796625000
H        4.338752000      1.838012000      2.634700000
H        2.281616000      0.516572000      2.454361000

55
14A_C2F3
C       -0.571125000      2.140098000      0.890272000
C       -1.840920000      1.323760000      1.163097000
H       -0.320696000      2.780981000      1.740165000
H       -0.731170000      2.801136000      0.033868000
H       -1.801571000      0.895000000      2.167433000
H       -2.732335000      1.955226000      1.122330000
Ni       0.109437000     -0.703000000     -0.595245000
C        1.770943000      0.603230000      1.969769000
H        2.595674000     -0.006237000      1.588920000
C        1.979498000      2.162604000     -0.566868000
H        2.958909000      1.678071000     -0.484517000
C       -2.925521000      0.416602000     -1.487474000
H       -2.896214000     -0.490224000     -2.101903000
C       -2.970078000     -1.416478000      0.813653000
H       -3.490360000     -1.888342000     -0.026716000
P        0.863199000      1.059710000      0.421293000
P       -1.946003000     -0.105407000     -0.008422000
F       -0.658922000     -2.133903000     -1.478849000
C        2.072415000      3.605251000     -0.059029000
H        2.306192000      3.687970000      1.001547000
H        2.856158000      4.130689000     -0.612638000
H        1.137163000      4.143409000     -0.238905000
C        1.562250000      2.163417000     -2.039986000
H        2.286750000      2.738770000     -2.624144000
H        1.516704000      1.157567000     -2.456718000
H        0.587151000      2.643025000     -2.170686000
C        2.357440000      1.755190000      2.782905000
H        2.783683000      1.356745000      3.708693000
H        3.162880000      2.266511000      2.253742000
H        1.600224000      2.493012000      3.065897000
C        0.894038000     -0.299810000      2.840263000
H        1.489599000     -0.707460000      3.661621000
H        0.061298000      0.255148000      3.284168000
H        0.495251000     -1.142324000      2.272631000
C       -2.197753000      1.522562000     -2.251318000
H       -2.180847000      2.460187000     -1.685531000
H       -1.171156000      1.234416000     -2.487376000
H       -2.712428000      1.721965000     -3.195570000
C       -4.380852000      0.787157000     -1.210970000
H       -4.865297000      1.086819000     -2.145295000
H       -4.950494000     -0.050824000     -0.804633000
H       -4.461989000      1.630280000     -0.516953000
C       -2.076625000     -2.473751000      1.465214000
H       -2.692726000     -3.296151000      1.842049000
H       -1.360287000     -2.876147000      0.747068000
H       -1.529668000     -2.058663000      2.317550000
C       -4.001948000     -0.880506000      1.809134000
H       -4.625432000     -0.083876000      1.399736000
H       -4.664272000     -1.693734000      2.120638000
H       -3.517017000     -0.497559000      2.711915000
C        1.887387000     -1.246430000     -1.060105000
C        2.725478000     -1.992906000     -0.360648000
F        2.317566000     -0.993301000     -2.345548000
F        3.886923000     -2.501901000     -0.767061000
F        2.491807000     -2.368216000      0.902342000

58
14B_C2F3
C       -1.292544000     -2.529810000      0.381370000
C        0.163467000     -2.691257000      0.832179000
H       -1.976058000     -3.064714000      1.045733000
H       -1.423919000     -2.956796000     -0.616864000
H        0.239252000     -2.547961000      1.913378000
H        0.533897000     -3.697473000      0.619260000
Ni      -0.042301000      0.377711000     -0.415653000
C       -2.455812000     -0.166607000      1.837482000
H       -2.777806000      0.854341000      1.613935000
C       -3.159332000     -0.757233000     -1.023966000
H       -3.638364000      0.218137000     -0.884911000
C        1.954185000     -2.038595000     -1.506836000
H        2.507839000     -1.164667000     -1.867037000
C        2.651233000     -1.138987000      1.236835000
H        3.436058000     -0.725807000      0.594495000
P       -1.780198000     -0.748990000      0.214869000
P        1.235168000     -1.392130000      0.070031000
F        1.456095000      1.179760000     -1.244693000
C       -4.192110000     -1.872849000     -0.837346000
H       -4.664804000     -1.876416000      0.143125000
H       -4.982644000     -1.752926000     -1.583903000
H       -3.744460000     -2.857721000     -1.000418000
C       -2.591558000     -0.821387000     -2.445193000
H       -3.405092000     -0.707507000     -3.167326000
H       -1.863062000     -0.033990000     -2.638085000
H       -2.121444000     -1.791030000     -2.635847000
C       -3.646033000     -0.939957000      2.402992000
H       -3.847133000     -0.585019000      3.418149000
H       -4.556026000     -0.782172000      1.823794000
H       -3.454747000     -2.015257000      2.468934000
C       -1.318657000     -0.080730000      2.857767000
H       -1.675970000      0.416115000      3.763603000
H       -0.965808000     -1.076245000      3.146719000
H       -0.474888000      0.495380000      2.476016000
C        0.836550000     -2.323325000     -2.510984000
H        0.230143000     -3.183892000     -2.208035000
H        0.183009000     -1.457667000     -2.636278000
H        1.269173000     -2.556326000     -3.487818000
C        2.911973000     -3.220951000     -1.385602000
H        3.218159000     -3.540369000     -2.386603000
H        3.819922000     -2.961342000     -0.839003000
H        2.443198000     -4.082599000     -0.898756000
C        2.312762000     -0.087330000      2.294865000
H        3.212636000      0.148847000      2.870130000
H        1.952283000      0.845371000      1.859429000
H        1.562533000     -0.460921000      2.998714000
C        3.149749000     -2.419594000      1.913524000
H        3.369662000     -3.227722000      1.216365000
H        4.068419000     -2.199287000      2.465161000
H        2.419609000     -2.790877000      2.639157000
S        2.901086000      2.614430000     -0.431029000
O        2.154324000      3.025937000      0.745587000
O        3.963907000      1.649660000     -0.193483000
C       -1.135233000      1.901454000     -0.777239000
C       -1.534427000      2.854065000      0.049437000
F       -1.381931000      2.183947000     -2.102685000
F       -2.116209000      4.002671000     -0.280708000
F       -1.382643000      2.791657000      1.372916000

23
4A_NH2
C        3.433275000      0.646916000      0.207479000
C        2.130170000      1.104435000      0.156628000
C        1.319413000     -1.033783000     -0.272809000
C        2.605096000     -1.551938000     -0.227028000
C        3.674838000     -0.704931000      0.017186000
H        4.236659000      1.346507000      0.397065000
H        2.757307000     -2.611965000     -0.387186000
H        4.683898000     -1.098583000      0.057737000
C        0.126406000     -1.903726000     -0.584798000
P       -1.338114000     -1.026840000      0.065989000
H        0.005590000     -1.973616000     -1.669956000
H        0.255802000     -2.912163000     -0.186329000
H        1.850581000      2.143041000      0.287437000
Ni      -0.701790000      1.022382000     -0.027199000
F       -0.069325000      2.737677000     -0.078784000
F       -2.451085000      1.495699000     -0.019252000
N        1.094708000      0.283114000     -0.070480000
N       -1.480539000     -1.641539000      1.619356000
H       -2.018632000     -1.064912000      2.252533000
H       -1.681229000     -2.626164000      1.738659000
N       -2.623676000     -1.361874000     -0.938209000
H       -3.096282000     -2.253402000     -0.884702000
H       -3.256830000     -0.572948000     -1.005838000

26
4B_NH2
C        1.477823000      2.903488000     -0.802929000
C        1.153776000      1.566943000     -0.934081000
C       -0.679845000      1.797387000      0.477969000
C       -0.408356000      3.146177000      0.643029000
C        0.682722000      3.707482000     -0.001992000
H        2.344222000      3.294214000     -1.319499000
H       -1.047618000      3.743382000      1.280880000
H        0.908121000      4.760076000      0.123427000
C       -1.824169000      1.121825000      1.189294000
P       -2.238217000     -0.353444000      0.196848000
H       -1.478573000      0.758958000      2.162055000
H       -2.657724000      1.808593000      1.349898000
S        2.848467000     -1.361922000      0.608319000
O        3.762064000     -0.317075000      0.181625000
O        1.883458000     -0.972732000      1.624627000
H        1.740571000      0.882090000     -1.530241000
Ni      -0.300820000     -0.849937000     -0.569446000
N        0.096792000      1.024019000     -0.312583000
F        1.444746000     -1.214510000     -1.147121000
F       -0.834806000     -2.567102000     -0.702317000
N       -2.833485000     -1.531823000      1.202266000
H       -3.789893000     -1.511280000      1.525406000
H       -2.497039000     -2.454137000      0.949669000
N       -3.333782000      0.247298000     -0.917942000
H       -3.476635000     -0.328955000     -1.736526000
H       -4.196737000      0.654411000     -0.581392000

39
4A_Ph
C        4.550489000     -0.351498000      0.928449000
C        3.578114000     -0.754359000      0.033212000
C        1.877028000     -0.110703000      1.480036000
C        2.806559000      0.324784000      2.413261000
C        4.159052000      0.205304000      2.136452000
H        5.594671000     -0.472306000      0.671592000
H        2.461268000      0.747218000      3.348517000
H        4.895880000      0.541117000      2.856780000
C        0.400342000     -0.065987000      1.761925000
P       -0.485876000     -0.077595000      0.147563000
H        0.116127000     -0.984195000      2.287742000
H        0.138955000      0.784860000      2.392656000
H        3.792127000     -1.198272000     -0.931841000
Ni       0.994480000     -1.091499000     -1.103641000
N        2.267877000     -0.628817000      0.296760000
F        2.314663000     -1.895943000     -2.075015000
F       -0.256825000     -1.381166000     -2.371837000
C       -0.735384000      1.677949000     -0.266670000
C       -1.899546000      2.367733000      0.070216000
C        0.302809000      2.348233000     -0.916735000
C       -2.015666000      3.719164000     -0.227625000
H       -2.724005000      1.850710000      0.548423000
C        0.184763000      3.701184000     -1.203731000
H        1.195951000      1.808085000     -1.213833000
C       -0.973256000      4.387361000     -0.858760000
H       -2.926373000      4.248908000      0.027812000
H        0.993054000      4.214626000     -1.711557000
H       -1.069309000      5.441807000     -1.092102000
C       -2.118628000     -0.794691000      0.460651000
C       -2.768231000     -0.630793000      1.686593000
C       -2.732438000     -1.510646000     -0.568031000
C       -4.027859000     -1.180255000      1.880591000
H       -2.296983000     -0.078757000      2.493372000
C       -3.995482000     -2.053177000     -0.365468000
H       -2.202717000     -1.643004000     -1.506517000
C       -4.641908000     -1.888543000      0.853157000
H       -4.529595000     -1.055684000      2.833446000
H       -4.471136000     -2.611343000     -1.163556000
H       -5.625438000     -2.318511000      1.006774000

42
4B_Ph
C       -3.207204000      2.838484000     -0.971978000
C       -2.679430000      1.893796000     -0.113103000
C       -0.920446000      1.450255000     -1.565438000
C       -1.397316000      2.391324000     -2.464630000
C       -2.553839000      3.094650000     -2.166798000
H       -4.116516000      3.356931000     -0.698587000
H       -0.865359000      2.558404000     -3.392697000
H       -2.939364000      3.831054000     -2.862140000
C        0.294355000      0.616456000     -1.861357000
P        0.980131000      0.020973000     -0.263018000
H       -0.019977000     -0.286367000     -2.396306000
H        1.006704000      1.141547000     -2.498453000
S       -3.617027000     -1.721818000      0.764669000
O       -4.729559000     -0.907252000      0.311219000
O       -2.597611000     -1.995533000     -0.241142000
H       -3.143323000      1.639519000      0.829862000
Ni      -0.823284000      0.018203000      0.928626000
N       -1.556338000      1.216815000     -0.398112000
F       -2.490277000     -0.108492000      1.803134000
F        0.025821000     -0.955852000      2.178451000
C        2.269605000      1.158109000      0.309621000
C        3.044275000      1.940744000     -0.546218000
C        2.485751000      1.205881000      1.689419000
C        4.026776000      2.771769000     -0.023401000
H        2.892942000      1.907317000     -1.619399000
C        3.473728000      2.034506000      2.202742000
H        1.877106000      0.590645000      2.345469000
C        4.241442000      2.818069000      1.349096000
H        4.626275000      3.382774000     -0.688456000
H        3.639158000      2.071301000      3.273175000
H        5.008057000      3.469329000      1.753697000
C        1.760890000     -1.576659000     -0.605497000
C        3.130835000     -1.700492000     -0.829704000
C        0.935037000     -2.701757000     -0.657365000
C        3.671127000     -2.946938000     -1.119235000
H        3.779561000     -0.833665000     -0.765407000
C        1.482897000     -3.941942000     -0.951812000
H       -0.126997000     -2.609544000     -0.451214000
C        2.848395000     -4.064962000     -1.183025000
H        4.737248000     -3.045554000     -1.288593000
H        0.842436000     -4.815665000     -0.985481000
H        3.275013000     -5.037317000     -1.402445000

37
4A_iPr
C        3.963622000     -0.571060000     -0.281702000
C        2.962644000      0.357099000     -0.067700000
C        1.315172000     -1.174239000     -0.654981000
C        2.275587000     -2.150408000     -0.880678000
C        3.614612000     -1.849142000     -0.690946000
H        4.996161000     -0.289241000     -0.122454000
H        1.964793000     -3.135457000     -1.206543000
H        4.374255000     -2.603095000     -0.862058000
C       -0.147559000     -1.444164000     -0.889847000
P       -1.125253000     -0.185345000      0.028625000
H       -0.355807000     -1.296697000     -1.955152000
H       -0.407929000     -2.476948000     -0.648194000
H        3.141528000      1.377260000      0.252230000
Ni       0.339029000      1.406057000      0.220167000
N        1.665002000      0.062372000     -0.243048000
F        1.638494000      2.686153000      0.420723000
F       -1.016884000      2.505146000      0.696031000
C       -2.674472000      0.126288000     -0.922677000
H       -3.379133000      0.481893000     -0.163057000
C       -1.555458000     -0.902445000      1.671489000
H       -2.006584000     -0.050331000      2.191904000
C       -0.270461000     -1.287736000      2.410255000
H        0.231481000     -2.133948000      1.928738000
H        0.435380000     -0.454899000      2.462278000
H       -0.510511000     -1.588025000      3.433742000
C       -2.555054000     -2.055942000      1.639152000
H       -2.714274000     -2.429088000      2.655181000
H       -3.526698000     -1.747388000      1.248745000
H       -2.189360000     -2.894816000      1.038247000
C       -2.435236000      1.257380000     -1.926887000
H       -3.359715000      1.466277000     -2.473382000
H       -2.110612000      2.166226000     -1.419084000
H       -1.670876000      0.980695000     -2.661165000
C       -3.251208000     -1.114068000     -1.610797000
H       -3.392958000     -1.958611000     -0.935086000
H       -4.225602000     -0.867983000     -2.042305000
H       -2.610195000     -1.442916000     -2.434176000

40
4B_iPr
C       -2.249054000      2.985275000     -0.518642000
C       -1.905176000      1.658415000     -0.688271000
C        0.332430000      2.104141000     -0.256117000
C        0.047019000      3.448084000     -0.064687000
C       -1.257527000      3.896887000     -0.193205000
H       -3.282947000      3.282822000     -0.632396000
H        0.850752000      4.130539000      0.182044000
H       -1.493129000      4.943825000     -0.041842000
C        1.744445000      1.589351000     -0.173223000
P        1.687083000     -0.227352000      0.094930000
H        2.230766000      1.760772000     -1.139515000
H        2.323382000      2.126410000      0.580897000
S       -3.320118000     -1.633611000      0.511700000
O       -2.490740000     -1.014384000      1.536466000
O       -4.477345000     -0.856985000      0.101214000
H       -2.634302000      0.901718000     -0.940145000
Ni      -0.287679000     -0.685477000     -0.633529000
N       -0.643728000      1.217989000     -0.552114000
F       -2.038329000     -1.077260000     -1.214921000
F        0.179601000     -2.427415000     -0.584048000
C        3.131979000     -0.975341000     -0.771547000
H        3.301262000     -1.915147000     -0.235453000
C        1.812128000     -0.538583000      1.905286000
H        1.615489000     -1.613901000      1.978190000
C        0.683270000      0.204711000      2.626004000
H        0.811649000      1.290605000      2.560330000
H       -0.300428000     -0.056019000      2.228143000
H        0.693568000     -0.060555000      3.686655000
C        3.177576000     -0.234720000      2.517996000
H        3.138856000     -0.421483000      3.595016000
H        3.965989000     -0.866754000      2.104810000
H        3.461046000      0.813554000      2.378914000
C        2.746453000     -1.304010000     -2.216546000
H        3.598742000     -1.759191000     -2.729481000
H        1.905639000     -1.997577000     -2.247829000
H        2.471263000     -0.399868000     -2.770827000
C        4.400586000     -0.119390000     -0.718360000
H        4.687883000      0.167545000      0.294066000
H        5.232566000     -0.681281000     -1.151956000
H        4.287143000      0.793575000     -1.310006000

43
4A_tBu
C        4.249233000     -0.363362000     -0.117615000
C        3.186857000      0.499824000      0.070480000
C        1.667849000     -1.086036000     -0.688633000
C        2.692995000     -1.998702000     -0.894906000
C        3.998686000     -1.637343000     -0.604744000
H        5.252369000     -0.034153000      0.119759000
H        2.458604000     -2.981838000     -1.284065000
H        4.807756000     -2.342146000     -0.758039000
C        0.240268000     -1.421755000     -1.025079000
P       -0.872505000     -0.271214000     -0.110561000
H        0.092150000     -1.240405000     -2.094129000
H        0.025472000     -2.477152000     -0.845308000
H        3.290434000      1.512504000      0.442304000
Ni       0.496809000      1.398071000      0.216618000
N        1.920659000      0.145662000     -0.200608000
F        1.713048000      2.741526000      0.503584000
F       -0.922418000      2.452033000      0.602783000
C       -2.311890000      0.046571000     -1.260706000
C       -1.326199000     -1.149453000      1.479231000
C       -1.940283000     -0.132031000      2.452338000
H       -2.898339000      0.254257000      2.104058000
H       -2.107891000     -0.624600000      3.416051000
H       -1.278890000      0.721973000      2.610227000
C       -0.010171000     -1.662322000      2.088246000
H        0.455952000     -2.445966000      1.484732000
H        0.715144000     -0.856930000      2.232916000
H       -0.224357000     -2.094203000      3.070772000
C       -2.278669000     -2.328237000      1.266081000
H       -2.405860000     -2.860039000      2.215040000
H       -3.268611000     -2.001193000      0.942031000
H       -1.894436000     -3.047507000      0.536331000
C       -2.813812000     -1.226903000     -1.952484000
H       -3.192133000     -1.968218000     -1.247620000
H       -3.638372000     -0.958455000     -2.621200000
H       -2.044136000     -1.700856000     -2.567536000
C       -1.779471000      1.033759000     -2.313473000
H       -2.560224000      1.214386000     -3.059801000
H       -1.513569000      1.986258000     -1.851039000
H       -0.901841000      0.650488000     -2.843874000
C       -3.457500000      0.721224000     -0.496930000
H       -4.205141000      1.063769000     -1.219951000
H       -3.956921000      0.031027000      0.186879000
H       -3.097873000      1.588155000      0.060688000

46
4B_tBu
C       -2.780754000      2.801859000      0.051660000
C       -2.252878000      1.606177000      0.497862000
C       -0.411427000      1.809837000     -0.902339000
C       -0.890166000      3.017000000     -1.389861000
C       -2.088101000      3.520667000     -0.909992000
H       -3.721526000      3.151276000      0.455449000
H       -0.321760000      3.547879000     -2.143466000
H       -2.475855000      4.460832000     -1.284565000
C        0.870800000      1.211045000     -1.408841000
P        1.492846000      0.008209000     -0.160300000
H        0.648021000      0.648265000     -2.320336000
H        1.595976000      1.982929000     -1.673479000
S       -3.454667000     -1.814774000     -0.143987000
O       -4.566115000     -0.915206000      0.111841000
O       -2.626531000     -1.471094000     -1.290737000
H       -2.749724000      0.991111000      1.234871000
Ni      -0.399848000     -0.532719000      0.761300000
N       -1.090860000      1.118472000      0.035196000
F       -2.097800000     -1.008241000      1.429148000
F        0.362242000     -2.013517000      1.442357000
C        2.323840000     -1.352709000     -1.135675000
C        2.629829000      0.965704000      0.976074000
C        1.871232000      2.234752000      1.398459000
H        1.702321000      2.923570000      0.566416000
H        0.906920000      2.000763000      1.857276000
H        2.470930000      2.766968000      2.143367000
C        3.945367000      1.361951000      0.300868000
H        4.510461000      2.015336000      0.973763000
H        4.572409000      0.494755000      0.086062000
H        3.785470000      1.911948000     -0.631413000
C        1.181678000     -2.202981000     -1.717699000
H        1.612901000     -2.980837000     -2.356405000
H        0.611356000     -2.682620000     -0.920846000
H        0.488982000     -1.621025000     -2.332329000
C        3.191812000     -0.805647000     -2.276239000
H        4.010887000     -0.178095000     -1.922023000
H        3.635263000     -1.651986000     -2.810841000
H        2.610222000     -0.234188000     -3.004532000
C        3.163371000     -2.235360000     -0.204838000
H        2.575434000     -2.568106000      0.652890000
H        3.484638000     -3.121395000     -0.762030000
H        4.064142000     -1.726767000      0.146438000
C        2.900718000      0.128948000      2.235429000
H        3.452202000     -0.786645000      2.022629000
H        3.500493000      0.727165000      2.929394000
H        1.972831000     -0.152286000      2.737643000

25
4A_Me
C        3.491422000      0.492617000      0.179229000
C        2.213015000      1.013254000      0.114459000
C        1.292676000     -1.095237000     -0.223618000
C        2.551382000     -1.676227000     -0.161581000
C        3.664454000     -0.876285000      0.043045000
H        4.329948000      1.158049000      0.337358000
H        2.648928000     -2.748109000     -0.281379000
H        4.652665000     -1.318323000      0.094694000
C        0.058757000     -1.918137000     -0.491578000
P       -1.406618000     -0.941080000      0.035369000
H       -0.030492000     -2.082000000     -1.571084000
H        0.120599000     -2.898233000     -0.013766000
H        1.985036000      2.068791000      0.207090000
Ni      -0.622697000      1.073749000     -0.040961000
N        1.134486000      0.237396000     -0.075708000
F        0.120722000      2.745831000     -0.092177000
F       -2.324090000      1.672383000      0.035455000
C       -2.780236000     -1.414031000     -1.046772000
H       -2.975122000     -2.488059000     -0.995521000
H       -3.667805000     -0.863567000     -0.730331000
H       -2.550622000     -1.125684000     -2.073926000
C       -1.861673000     -1.545994000      1.686761000
H       -2.701319000     -0.950036000      2.050626000
H       -2.144660000     -2.601354000      1.662551000
H       -1.022234000     -1.405701000      2.370848000

28
4B_Me
C       -1.653619000      2.850066000      0.769646000
C       -1.271309000      1.529650000      0.907773000
C        0.581197000      1.845845000     -0.459634000
C        0.252167000      3.181551000     -0.631208000
C       -0.878548000      3.691436000     -0.012627000
H       -2.548511000      3.199396000      1.266963000
H        0.878731000      3.807246000     -1.254369000
H       -1.149430000      4.732606000     -0.143199000
C        1.774084000      1.229996000     -1.140131000
P        2.233033000     -0.280921000     -0.204101000
H        1.480980000      0.905757000     -2.144827000
H        2.592777000      1.945082000     -1.244079000
S       -2.767663000     -1.495818000     -0.617413000
O       -3.727738000     -0.465156000     -0.263659000
O       -1.783786000     -1.112782000     -1.619539000
H       -1.838607000      0.817924000      1.491133000
Ni       0.306293000     -0.818079000      0.592326000
N       -0.175803000      1.035339000      0.310880000
F       -1.437472000     -1.242297000      1.160190000
F        0.905990000     -2.491394000      0.840879000
C        3.025985000     -1.419344000     -1.364123000
H        3.890255000     -0.954520000     -1.844899000
H        3.341718000     -2.307233000     -0.814227000
H        2.297784000     -1.726551000     -2.116351000
C        3.514560000      0.209119000      0.984732000
H        3.771694000     -0.658989000      1.595367000
H        4.409289000      0.573931000      0.474249000
H        3.123269000      0.987925000      1.642468000

27
4A_OMe
C        3.713180000     -0.806929000      0.202748000
C        2.766286000      0.198882000      0.161259000
C        1.078701000     -1.315702000     -0.347636000
C        1.980224000     -2.368336000     -0.313463000
C        3.313945000     -2.113065000     -0.033830000
H        4.744005000     -0.560533000      0.420465000
H        1.632341000     -3.374840000     -0.509687000
H        4.031417000     -2.924834000     -0.003559000
C       -0.372976000     -1.523208000     -0.689831000
P       -1.285043000     -0.105945000      0.042214000
H       -0.491581000     -1.458025000     -1.777562000
H       -0.723056000     -2.506676000     -0.371354000
H        2.990057000      1.246280000      0.323879000
Ni       0.217176000      1.441784000     -0.000860000
F        1.599823000      2.622153000     -0.106539000
F       -1.017827000      2.723379000      0.147743000
N        1.474450000     -0.049620000     -0.100520000
O       -1.704197000     -0.574018000      1.523760000
O       -2.639503000      0.042168000     -0.802083000
C       -2.649968000     -1.612738000      1.782315000
H       -2.692512000     -1.731547000      2.863383000
H       -3.639413000     -1.331706000      1.413660000
H       -2.334242000     -2.559940000      1.332121000
C       -3.284928000     -1.008314000     -1.526196000
H       -3.246785000     -1.962207000     -0.993335000
H       -4.324899000     -0.709506000     -1.648082000
H       -2.826927000     -1.118442000     -2.511865000

30
4B_OMe
C        2.006342000      2.865503000     -0.652539000
C        1.652009000      1.549121000     -0.878297000
C       -0.206048000      1.739597000      0.504282000
C        0.093367000      3.066584000      0.764371000
C        1.214191000      3.637852000      0.180991000
H        2.893386000      3.265620000     -1.124808000
H       -0.545506000      3.638909000      1.424965000
H        1.463211000      4.674014000      0.377561000
C       -1.389471000      1.050271000      1.129062000
P       -1.832314000     -0.307705000     -0.024548000
H       -1.072471000      0.576447000      2.065312000
H       -2.188207000      1.758683000      1.353094000
S        3.125758000     -1.420988000      0.725516000
O        4.047158000     -0.330015000      0.463380000
O        2.048810000     -1.118692000      1.655638000
H        2.235753000      0.889212000     -1.504147000
Ni       0.119670000     -0.842322000     -0.740505000
N        0.566869000      0.997049000     -0.316229000
F        1.904060000     -1.199430000     -1.164114000
F       -0.402139000     -2.492968000     -1.154929000
O       -2.664170000     -1.382985000      0.810387000
O       -2.790707000      0.352678000     -1.132723000
C       -3.664347000     -1.099692000      1.794184000
H       -4.636878000     -0.970507000      1.315798000
H       -3.698532000     -1.962639000      2.456734000
H       -3.415787000     -0.210488000      2.380409000
C       -4.085514000      0.896714000     -0.860268000
H       -4.832109000      0.100319000     -0.875742000
H       -4.117047000      1.417798000      0.101881000
H       -4.301240000      1.607713000     -1.656128000

41
15A_OMe
C        3.433094000      0.703278000     -0.020258000
C        2.189899000      1.295502000      0.059471000
C        1.105796000     -0.687000000     -0.449398000
C        2.309669000     -1.351525000     -0.536468000
C        3.503008000     -0.658010000     -0.317956000
H        4.311669000      1.306443000      0.157944000
H        2.342418000     -2.406112000     -0.778365000
C       -0.195617000     -1.391477000     -0.731531000
P       -1.559400000     -0.408010000      0.015000000
H       -0.355524000     -1.396041000     -1.814810000
H       -0.168175000     -2.432186000     -0.402013000
H        2.051893000      2.345938000      0.289824000
Ni      -0.633999000      1.550904000      0.158507000
N        1.044138000      0.629927000     -0.139166000
F        0.233199000      3.160663000      0.326172000
F       -2.278064000      2.241434000      0.484602000
C       -3.059281000     -0.619698000     -1.039085000
H       -3.888050000     -0.479408000     -0.336323000
C       -1.899554000     -1.124927000      1.678993000
H       -2.619794000     -0.416978000      2.103814000
C       -0.623795000     -1.076028000      2.524438000
H        0.140277000     -1.759998000      2.139522000
H       -0.197708000     -0.070198000      2.559392000
H       -0.849641000     -1.380727000      3.549954000
C       -2.515635000     -2.522041000      1.667957000
H       -2.656365000     -2.867488000      2.696448000
H       -3.493186000     -2.538487000      1.182027000
H       -1.866654000     -3.247622000      1.166764000
C       -3.115392000      0.502081000     -2.079205000
H       -4.029870000      0.410013000     -2.672870000
H       -3.101958000      1.478973000     -1.594813000
H       -2.265249000      0.447771000     -2.768190000
C       -3.180104000     -1.997012000     -1.696629000
H       -3.096658000     -2.823492000     -0.989118000
H       -4.153528000     -2.079330000     -2.188549000
H       -2.417647000     -2.133601000     -2.469236000
C        5.869558000     -0.694886000     -0.220753000
H        6.637994000     -1.454557000     -0.348087000
H        6.011810000      0.093251000     -0.965944000
H        5.938200000     -0.275928000      0.787442000
O        4.629210000     -1.365412000     -0.416033000

44
15B_OMe
C        3.169982000     -0.913048000     -0.492474000
C        2.125600000     -0.029872000     -0.666458000
C        0.543627000     -1.669309000     -0.260697000
C        1.531097000     -2.608133000     -0.064269000
C        2.874371000     -2.238680000     -0.175485000
H        4.181173000     -0.546943000     -0.595898000
H        1.279073000     -3.634288000      0.170244000
C       -0.911118000     -2.051887000     -0.193991000
P       -1.894587000     -0.527600000      0.091343000
H       -1.207463000     -2.451110000     -1.169600000
H       -1.087464000     -2.834130000      0.546686000
S        1.399373000      3.491709000      0.515029000
O        1.075605000      2.510111000      1.541472000
O        2.795230000      3.522781000      0.110915000
H        2.304595000      1.008108000     -0.910154000
Ni      -0.541142000      0.978200000     -0.641319000
N        0.835687000     -0.377001000     -0.550369000
F        0.683698000      2.303788000     -1.202760000
F       -1.927061000      2.133272000     -0.612943000
C       -3.522405000     -0.734599000     -0.749144000
H       -4.191948000     -0.076368000     -0.185279000
C       -2.154111000     -0.346461000      1.905631000
H       -2.590210000      0.655434000      1.985102000
C       -0.798305000     -0.337804000      2.617681000
H       -0.298673000     -1.309765000      2.543929000
H       -0.129580000      0.429619000      2.220678000
H       -0.949419000     -0.128963000      3.680246000
C       -3.115382000     -1.361235000      2.521505000
H       -3.197877000     -1.174984000      3.596198000
H       -4.119804000     -1.287565000      2.099858000
H       -2.757777000     -2.388482000      2.395402000
C       -3.427307000     -0.216053000     -2.186579000
H       -4.398946000     -0.316568000     -2.679164000
H       -3.128198000      0.832472000     -2.202394000
H       -2.700395000     -0.792768000     -2.769195000
C       -4.062074000     -2.167180000     -0.711064000
H       -4.102332000     -2.591298000      0.293349000
H       -5.077311000     -2.180105000     -1.117430000
H       -3.457771000     -2.831403000     -1.335910000
C        5.155981000     -2.869435000     -0.076209000
H        5.693581000     -3.794178000      0.122225000
H        5.398952000     -2.516623000     -1.082625000
H        5.439159000     -2.117522000      0.665651000
O        3.774187000     -3.198873000      0.029818000

49
15A_tBu
C        2.814321000      1.354187000      0.084750000
C        1.493983000      1.763130000      0.107041000
C        0.751468000     -0.370585000     -0.383798000
C        2.053447000     -0.835269000     -0.408905000
C        3.129064000      0.022386000     -0.169250000
H        3.579310000      2.093569000      0.275649000
H        2.218513000     -1.884684000     -0.621563000
C       -0.412034000     -1.276808000     -0.688425000
P       -1.931750000     -0.522288000      0.021322000
H       -0.546143000     -1.313835000     -1.774736000
H       -0.226677000     -2.297690000     -0.349174000
H        1.189933000      2.784585000      0.302906000
Ni      -1.338221000      1.566389000      0.120848000
N        0.475038000      0.923094000     -0.111679000
F       -0.757689000      3.305357000      0.202726000
F       -3.071827000      1.992224000      0.420297000
C       -3.354361000     -0.998905000     -1.054309000
H       -4.212009000     -0.982130000     -0.372987000
C       -2.176376000     -1.260236000      1.693479000
H       -3.024428000     -0.689694000      2.087955000
C       -0.952284000     -0.958881000      2.562756000
H       -0.060986000     -1.482097000      2.200283000
H       -0.732353000      0.111135000      2.594693000
H       -1.136002000     -1.294752000      3.586939000
C       -2.526598000     -2.746793000      1.701775000
H       -2.628850000     -3.091897000      2.734919000
H       -3.473107000     -2.949079000      1.196877000
H       -1.744765000     -3.353183000      1.232257000
C       -3.566194000      0.074513000     -2.125630000
H       -4.428186000     -0.188213000     -2.746316000
H       -3.739517000      1.050002000     -1.669646000
H       -2.694708000      0.152726000     -2.784977000
C       -3.228939000     -2.390755000     -1.680135000
H       -3.010065000     -3.175197000     -0.953962000
H       -4.168695000     -2.650005000     -2.176118000
H       -2.447367000     -2.408836000     -2.445280000
C        4.558456000     -0.515372000     -0.193075000
C        5.592851000      0.585013000      0.063337000
H        5.461800000      1.048079000      1.045480000
H        6.596497000      0.152790000      0.034768000
H        5.550001000      1.368816000     -0.698159000
C        4.701620000     -1.590548000      0.898536000
H        4.013587000     -2.425404000      0.741874000
H        5.719000000     -1.992373000      0.895770000
H        4.504898000     -1.170933000      1.889287000
C        4.835492000     -1.137151000     -1.572807000
H        4.156973000     -1.964984000     -1.793863000
H        4.729677000     -0.391879000     -2.366327000
H        5.856985000     -1.526855000     -1.607603000

52
15B_tBu
C        2.831650000      0.792672000     -0.519308000
C        1.495249000      1.103932000     -0.676387000
C        0.865757000     -1.085516000     -0.292828000
C        2.187972000     -1.451239000     -0.122782000
C        3.216010000     -0.512777000     -0.229292000
H        3.552406000      1.591649000     -0.619537000
H        2.404604000     -2.490407000      0.093714000
C       -0.240489000     -2.103940000     -0.214559000
P       -1.820608000     -1.219578000      0.095496000
H       -0.331318000     -2.593337000     -1.190092000
H       -0.021365000     -2.880433000      0.521184000
S       -0.843231000      3.889688000      0.500159000
O       -0.655655000      2.882441000      1.535592000
O        0.360065000      4.602705000      0.107088000
H        1.166918000      2.108363000     -0.903562000
Ni      -1.332085000      0.750384000     -0.634124000
N        0.519295000      0.193556000     -0.560421000
F       -0.862344000      2.483054000     -1.213282000
F       -3.089039000      1.149720000     -0.587101000
C       -3.170601000     -2.154872000     -0.743416000
H       -4.068952000     -1.876666000     -0.181859000
C       -2.112741000     -1.195927000      1.913217000
H       -2.985513000     -0.540442000      2.007767000
C       -0.927555000     -0.516261000      2.605982000
H       -0.011680000     -1.110334000      2.514994000
H       -0.736547000      0.481731000      2.204215000
H       -1.142586000     -0.408877000      3.672594000
C       -2.433201000     -2.554740000      2.531679000
H       -2.559567000     -2.439019000      3.611948000
H       -3.358868000     -2.980074000      2.138960000
H       -1.624662000     -3.275690000      2.372279000
C       -3.321358000     -1.650556000     -2.181247000
H       -4.139060000     -2.183412000     -2.675439000
H       -3.535797000     -0.581436000     -2.197596000
H       -2.409935000     -1.829898000     -2.762148000
C       -2.994936000     -3.675450000     -0.702887000
H       -2.843942000     -4.069082000      0.303243000
H       -3.890251000     -4.151102000     -1.113087000
H       -2.150811000     -3.993900000     -1.321704000
C        4.670262000     -0.937529000     -0.039189000
C        5.633464000      0.249268000     -0.143363000
H        5.430683000      1.007005000      0.618800000
H        6.658046000     -0.101595000      0.004857000
H        5.589153000      0.726137000     -1.126525000
C        4.829626000     -1.579438000      1.349927000
H        4.221875000     -2.481561000      1.457079000
H        5.873761000     -1.862878000      1.510166000
H        4.542836000     -0.880176000      2.140350000
C        5.031813000     -1.961934000     -1.129102000
H        4.408340000     -2.858149000     -1.072144000
H        4.913967000     -1.529999000     -2.126994000
H        6.074044000     -2.273715000     -1.014687000

38
15A_OH
C        3.752683000      0.403745000     -0.077645000
C        2.562162000      1.087097000      0.026198000
C        1.330574000     -0.807736000     -0.489704000
C        2.483131000     -1.560223000     -0.604631000
C        3.718745000     -0.953174000     -0.394065000
H        4.688578000      0.922745000      0.093561000
H        2.432083000     -2.610862000     -0.859978000
C       -0.021341000     -1.414297000     -0.757229000
P       -1.302046000     -0.349356000      0.025200000
H       -0.196962000     -1.391113000     -1.837786000
H       -0.062617000     -2.459241000     -0.443234000
Ni      -0.236120000      1.538245000      0.173451000
N        1.368512000      0.503899000     -0.165099000
F        0.747533000      3.083955000      0.306692000
F       -1.813936000      2.338858000      0.558032000
C       -2.826114000     -0.436399000     -1.013593000
H       -3.636048000     -0.259277000     -0.297296000
C       -1.671075000     -1.072391000      1.679997000
H       -2.347168000     -0.331992000      2.121729000
C       -0.388791000     -1.107692000      2.515781000
H        0.338021000     -1.819966000      2.110413000
H        0.086726000     -0.125138000      2.569019000
H       -0.622349000     -1.423371000      3.536211000
C       -2.367435000     -2.431119000      1.650411000
H       -2.518778000     -2.786903000      2.673794000
H       -3.348884000     -2.380467000      1.174890000
H       -1.767726000     -3.184737000      1.129470000
C       -2.817336000      0.712323000     -2.025284000
H       -3.742970000      0.698556000     -2.608668000
H       -2.729808000      1.673931000     -1.518051000
H       -1.981466000      0.616598000     -2.727150000
C       -3.043697000     -1.786778000     -1.701147000
H       -3.012228000     -2.632876000     -1.012783000
H       -4.023298000     -1.791052000     -2.187554000
H       -2.297039000     -1.956490000     -2.482504000
H        2.500648000      2.141978000      0.268719000
O        4.816359000     -1.710370000     -0.509435000
H        5.601479000     -1.180624000     -0.343322000

41
15B_OH
C       -2.664334000      2.290466000     -0.545658000
C       -2.068117000      1.061881000     -0.710755000
C        0.034215000      1.923565000     -0.264141000
C       -0.493283000      3.184572000     -0.072672000
C       -1.865601000      3.380422000     -0.207231000
H       -3.736638000      2.385926000     -0.669033000
H        0.150175000      4.018275000      0.177001000
C        1.518679000      1.689806000     -0.179790000
P        1.810572000     -0.102759000      0.097323000
H        1.961141000      1.946491000     -1.148071000
H        1.984545000      2.330763000      0.571201000
S       -2.887148000     -2.388556000      0.530110000
O       -2.210030000     -1.604397000      1.553440000
O       -4.157981000     -1.848444000      0.077350000
Ni      -0.038009000     -0.940145000     -0.628520000
N       -0.747743000      0.860674000     -0.566064000
F       -1.695244000     -1.647232000     -1.189256000
F        0.743282000     -2.563996000     -0.575816000
C        3.374846000     -0.561944000     -0.763749000
H        3.723880000     -1.444192000     -0.216490000
C        1.993203000     -0.366319000      1.910166000
H        2.004920000     -1.458330000      1.996105000
C        0.743130000      0.157352000      2.623900000
H        0.658705000      1.246447000      2.542514000
H       -0.172366000     -0.292407000      2.231818000
H        0.804687000     -0.085667000      3.688113000
C        3.276518000      0.199131000      2.514546000
H        3.279482000      0.015794000      3.592894000
H        4.170323000     -0.272179000      2.100901000
H        3.354357000      1.281443000      2.368044000
C        3.060276000     -0.976739000     -2.203633000
H        3.982538000     -1.271442000     -2.712772000
H        2.362180000     -1.814213000     -2.223447000
H        2.620957000     -0.147085000     -2.768392000
C        4.452880000      0.524680000     -0.721582000
H        4.657470000      0.895651000      0.283616000
H        5.386497000      0.120845000     -1.123138000
H        4.176524000      1.377793000     -1.348329000
H       -2.643615000      0.184723000     -0.970264000
O       -2.344329000      4.612875000     -0.008735000
H       -3.299613000      4.618530000     -0.120050000

37
15A_F
C        3.769362000      0.387804000     -0.078848000
C        2.577621000      1.074507000      0.026917000
C        1.330841000     -0.821903000     -0.475900000
C        2.484170000     -1.581773000     -0.592433000
C        3.698265000     -0.956930000     -0.387057000
H        4.718597000      0.880988000      0.079309000
H        2.438644000     -2.633791000     -0.841461000
C       -0.022865000     -1.424972000     -0.736691000
P       -1.302810000     -0.342807000      0.025117000
H       -0.192983000     -1.421673000     -1.818296000
H       -0.069129000     -2.464087000     -0.404350000
H        2.515310000      2.130524000      0.264524000
Ni      -0.219512000      1.534511000      0.174800000
N        1.383667000      0.488364000     -0.157640000
F        0.773302000      3.073113000      0.305049000
F       -1.790985000      2.343573000      0.554948000
C       -2.814277000     -0.418028000     -1.032333000
H       -3.630504000     -0.231359000     -0.325771000
C       -1.696327000     -1.054528000      1.678576000
H       -2.373488000     -0.307684000      2.107609000
C       -0.424346000     -1.092062000      2.529783000
H        0.304510000     -1.808839000      2.135931000
H        0.054068000     -0.111030000      2.586043000
H       -0.671079000     -1.403570000      3.548288000
C       -2.400379000     -2.409226000      1.646932000
H       -2.569099000     -2.756912000      2.670275000
H       -3.374271000     -2.355653000      1.156546000
H       -1.797839000     -3.170350000      1.140332000
C       -2.782329000      0.727726000     -2.046854000
H       -3.699542000      0.718879000     -2.643344000
H       -2.695347000      1.690492000     -1.541831000
H       -1.937355000      0.623741000     -2.736534000
C       -3.036686000     -1.768250000     -1.718775000
H       -3.014462000     -2.613608000     -1.029095000
H       -4.013759000     -1.766608000     -2.210047000
H       -2.287627000     -1.943557000     -2.496642000
F        4.817668000     -1.669223000     -0.492116000

40
15B_F
C       -2.641270000      2.344308000     -0.537888000
C       -2.060724000      1.105008000     -0.705360000
C        0.061045000      1.929922000     -0.247516000
C       -0.447760000      3.203316000     -0.052266000
C       -1.807824000      3.391552000     -0.198746000
H       -3.706631000      2.483582000     -0.657948000
H        0.200284000      4.031168000      0.203471000
C        1.540006000      1.671495000     -0.158944000
P        1.804736000     -0.129148000      0.098004000
H        1.990671000      1.935330000     -1.121562000
H        2.011054000      2.296095000      0.602581000
S       -2.906768000     -2.363105000      0.529559000
O       -2.227612000     -1.569429000      1.544049000
O       -4.184686000     -1.836587000      0.083774000
H       -2.644080000      0.234404000     -0.969737000
Ni      -0.058822000     -0.925821000     -0.637416000
N       -0.742901000      0.888760000     -0.556414000
F       -1.724069000     -1.597229000     -1.206565000
F        0.695419000     -2.560439000     -0.597837000
C        3.359683000     -0.601534000     -0.771536000
H        3.694094000     -1.497081000     -0.236870000
C        1.981859000     -0.412194000      1.908063000
H        1.975381000     -1.504972000      1.983934000
C        0.739438000      0.125054000      2.625117000
H        0.675489000      1.216605000      2.558033000
H       -0.183202000     -0.303694000      2.226150000
H        0.793921000     -0.131971000      3.686324000
C        3.273518000      0.127420000      2.518313000
H        3.270334000     -0.061811000      3.595571000
H        4.159913000     -0.357359000      2.104336000
H        3.371098000      1.208976000      2.378065000
C        3.036683000     -0.990219000     -2.216779000
H        3.953383000     -1.293980000     -2.730421000
H        2.324209000     -1.815099000     -2.248565000
H        2.612248000     -0.144966000     -2.769665000
C        4.455754000      0.466192000     -0.714418000
H        4.670484000      0.814846000      0.296557000
H        5.380703000      0.053752000     -1.126901000
H        4.191944000      1.335182000     -1.324616000
F       -2.315883000      4.606089000     -0.013378000

45
15A_NMe
C        3.077050000      1.207657000      0.021250000
C        1.781620000      1.656652000      0.038971000
C        0.949312000     -0.443981000     -0.433193000
C        2.220078000     -0.976050000     -0.464390000
C        3.345032000     -0.157219000     -0.224829000
H        3.868668000      1.919339000      0.204917000
H        2.329591000     -2.029675000     -0.678880000
C       -0.254889000     -1.302481000     -0.724080000
P       -1.722034000     -0.496711000      0.037717000
H       -0.421231000     -1.305937000     -1.806579000
H       -0.101989000     -2.337392000     -0.412448000
H        1.525687000      2.692699000      0.226447000
Ni      -1.061137000      1.572246000      0.094857000
N        0.717000000      0.860661000     -0.169671000
F       -0.423682000      3.293851000      0.134617000
F       -2.775233000      2.057712000      0.442408000
C       -3.200318000     -0.942113000     -0.975448000
H       -4.028408000     -0.901111000     -0.259377000
C       -1.929448000     -1.210287000      1.726212000
H       -2.749055000     -0.612485000      2.140314000
C       -0.671348000     -0.932070000      2.553502000
H        0.192850000     -1.486301000      2.172371000
H       -0.419146000      0.131121000      2.559939000
H       -0.834152000     -1.246023000      3.588268000
C       -2.318190000     -2.686428000      1.765733000
H       -2.399259000     -3.015129000      2.806198000
H       -3.283714000     -2.870764000      1.290718000
H       -1.566100000     -3.318665000      1.282233000
C       -3.429486000      0.132538000     -2.041794000
H       -4.327986000     -0.105552000     -2.619390000
H       -3.550512000      1.114276000     -1.582259000
H       -2.588268000      0.181551000     -2.741872000
C       -3.136018000     -2.339103000     -1.598706000
H       -2.925705000     -3.127697000     -0.874346000
H       -4.095523000     -2.568940000     -2.071024000
H       -2.373509000     -2.385785000     -2.381710000
N        4.604042000     -0.652935000     -0.231263000
C        5.732887000      0.226043000      0.017557000
H        6.652070000     -0.355952000     -0.009455000
H        5.806475000      1.010948000     -0.742712000
H        5.661562000      0.698881000      1.002572000
C        4.833095000     -2.060834000     -0.495619000
H        4.335349000     -2.695260000      0.246099000
H        4.480417000     -2.346377000     -1.492895000
H        5.900907000     -2.264072000     -0.446573000

48
15B_NMe
C        3.087615000      0.263270000     -0.567823000
C        1.824216000      0.772124000     -0.711731000
C        0.850100000     -1.285085000     -0.337058000
C        2.084096000     -1.873289000     -0.170514000
C        3.265190000     -1.106191000     -0.272932000
H        3.923378000      0.940082000     -0.668344000
H        2.121944000     -2.933854000      0.035090000
C       -0.406552000     -2.114442000     -0.268112000
P       -1.813809000     -0.988146000      0.083614000
H       -0.582649000     -2.559639000     -1.252782000
H       -0.312728000     -2.931677000      0.449793000
S        0.061406000      3.876998000      0.564696000
O        0.104703000      2.834319000      1.580895000
O        1.358226000      4.363513000      0.124040000
H        1.665630000      1.818588000     -0.930056000
Ni      -1.025918000      0.891877000     -0.609590000
N        0.702396000      0.035110000     -0.593701000
F       -0.297372000      2.546520000     -1.156600000
F       -2.701700000      1.563068000     -0.503086000
C       -3.318325000     -1.674062000     -0.733397000
H       -4.142649000     -1.295514000     -0.119367000
C       -2.072735000     -0.961482000      1.907472000
H       -2.815167000     -0.165514000      2.032101000
C       -0.778204000     -0.523571000      2.598653000
H        0.011537000     -1.274170000      2.484726000
H       -0.408612000      0.429751000      2.213125000
H       -0.961291000     -0.400571000      3.669655000
C       -2.624428000     -2.257809000      2.497626000
H       -2.737383000     -2.143017000      3.579546000
H       -3.605866000     -2.511802000      2.092096000
H       -1.948296000     -3.102179000      2.327676000
C       -3.454872000     -1.087503000     -2.141090000
H       -4.358662000     -1.479415000     -2.617131000
H       -3.516212000      0.000571000     -2.103961000
H       -2.601818000     -1.363978000     -2.770586000
C       -3.366567000     -3.204382000     -0.763097000
H       -3.210703000     -3.663417000      0.214417000
H       -4.345189000     -3.527574000     -1.129388000
H       -2.617665000     -3.607737000     -1.451014000
N        4.489427000     -1.651414000     -0.099253000
C        5.676829000     -0.820329000     -0.199122000
H        6.558690000     -1.438982000     -0.045442000
H        5.758886000     -0.358276000     -1.187915000
H        5.678817000     -0.029636000      0.558612000
C        4.622382000     -3.053953000      0.248005000
H        4.109216000     -3.284921000      1.188079000
H        4.223370000     -3.703663000     -0.538425000
H        5.676728000     -3.290419000      0.375756000

29
16A_NH2
C        2.371489000     -2.137610000     -0.000303000
C        0.968345000     -2.088095000     -0.000193000
C        3.114631000     -0.986745000     -0.000172000
C        0.994629000      0.228839000      0.000032000
C        2.407228000      0.254826000      0.000046000
C        3.053139000      1.514588000      0.000296000
H        4.135596000      1.556483000      0.000381000
C        2.332089000      2.679511000      0.000448000
C        0.924877000      2.643973000      0.000299000
C        0.262214000      1.443540000      0.000062000
H        2.843764000      3.634472000      0.000663000
H        0.372228000      3.577977000      0.000370000
H        2.852357000     -3.107887000     -0.000479000
N        0.295194000     -0.957500000     -0.000024000
Ni      -1.643539000     -0.988792000      0.000174000
P       -1.526367000      1.158996000     -0.000166000
F       -1.656177000     -2.817329000      0.000619000
F       -3.445549000     -0.819444000     -0.000018000
C        4.612064000     -1.025978000     -0.000201000
H        5.016749000     -0.522006000     -0.882474000
H        5.016731000     -0.522811000      0.882549000
H        4.972288000     -2.054878000     -0.000678000
H        0.347790000     -2.978082000     -0.000140000
N       -2.078573000      1.875341000      1.405072000
H       -2.019175000      2.878152000      1.518032000
H       -2.952301000      1.493668000      1.743450000
N       -2.078029000      1.874476000     -1.406081000
H       -2.951655000      1.492598000     -1.744494000
H       -2.018597000      2.877220000     -1.519635000

32
16B_NH2
S       -3.461463000      1.367031000      0.732411000
O       -3.255684000      2.737351000      0.295008000
O       -2.519994000      0.879680000      1.727437000
C        0.889820000      2.824834000     -0.655731000
C       -0.057934000      1.793305000     -0.733873000
C        2.180947000      2.564979000     -0.280792000
C        1.511455000      0.222747000     -0.076024000
C        2.517732000      1.209231000      0.019419000
C        3.817074000      0.805513000      0.411109000
H        4.600914000      1.548737000      0.490561000
C        4.098041000     -0.505838000      0.689661000
C        3.089892000     -1.482385000      0.593184000
C        1.818561000     -1.129525000      0.220091000
H        5.098971000     -0.795415000      0.986543000
H        3.329101000     -2.516456000      0.819291000
H        0.570648000      3.832140000     -0.892219000
N        0.223459000      0.537314000     -0.455091000
Ni      -1.143676000     -0.829240000     -0.544645000
P        0.375742000     -2.204401000      0.053358000
F       -2.471452000      0.406874000     -1.030407000
F       -2.267337000     -2.240151000     -0.578582000
C        3.201344000      3.657201000     -0.188316000
H        3.620281000      3.717524000      0.820112000
H        4.029224000      3.477194000     -0.880370000
H        2.756866000      4.622428000     -0.430903000
H       -1.079640000      1.990578000     -1.030491000
N        0.109420000     -2.843742000      1.568071000
H       -0.852145000     -3.098660000      1.750529000
H        0.778706000     -3.475494000      1.984867000
N        0.786963000     -3.317173000     -1.121663000
H        1.541979000     -3.967923000     -0.951425000
H       -0.010653000     -3.754350000     -1.565622000

43
16A_iPr
C        3.548065000      1.364720000     -0.136524000
C        2.226848000      1.838539000     -0.125311000
C        3.809940000      0.020583000     -0.114211000
C        1.386926000     -0.320991000     -0.083812000
C        2.691016000     -0.867722000     -0.084562000
C        2.828628000     -2.275977000     -0.050097000
H        3.819418000     -2.713684000     -0.049067000
C        1.728793000     -3.090660000     -0.014657000
C        0.434458000     -2.538003000     -0.019639000
C        0.251956000     -1.175947000     -0.059110000
H        1.850575000     -4.166814000      0.016387000
H       -0.420102000     -3.202898000      0.003379000
H        4.353773000      2.088229000     -0.158074000
N        1.181090000      1.039293000     -0.099931000
Ni      -0.599810000      1.787043000     -0.043940000
P       -1.325430000     -0.264047000     -0.050557000
F        0.075595000      3.494962000     -0.036398000
F       -2.324726000      2.331625000      0.045748000
C        5.214240000     -0.501636000     -0.117546000
H        5.410433000     -1.100787000      0.776334000
H        5.393011000     -1.139252000     -0.988109000
H        5.933270000      0.317332000     -0.142317000
H        1.980425000      2.895157000     -0.130628000
C       -2.231447000     -0.689529000      1.498127000
H       -3.063846000      0.021712000      1.475181000
C       -2.309466000     -0.728529000     -1.547960000
H       -1.799803000     -0.165948000     -2.337905000
C       -1.341518000     -0.339267000      2.693697000
H       -0.989344000      0.694397000      2.645797000
H       -1.907909000     -0.457953000      3.621452000
H       -0.470081000     -0.999879000      2.747561000
C       -2.780984000     -2.110066000      1.599532000
H       -1.982256000     -2.856988000      1.583552000
H       -3.309289000     -2.223771000      2.550994000
H       -3.490895000     -2.340420000      0.803433000
C       -2.308903000     -2.203648000     -1.944580000
H       -2.763469000     -2.842728000     -1.183973000
H       -2.893887000     -2.321811000     -2.861772000
H       -1.302255000     -2.572252000     -2.151527000
C       -3.723936000     -0.156398000     -1.406206000
H       -3.694177000      0.896757000     -1.119649000
H       -4.247585000     -0.246155000     -2.362019000
H       -4.303020000     -0.705911000     -0.657833000

46
16B_iPr
S       -3.284554000     -2.300452000      0.648812000
O       -4.462228000     -1.555162000      0.236891000
O       -2.437343000     -1.631001000      1.625020000
C       -2.658701000      2.245273000     -0.721004000
C       -2.160436000      0.939647000     -0.838728000
C       -1.847415000      3.268861000     -0.310662000
C       -0.050787000      1.613855000     -0.163262000
C       -0.484863000      2.951723000     -0.021520000
C        0.453525000      3.920010000      0.408191000
H        0.138191000      4.949818000      0.523802000
C        1.750255000      3.574976000      0.679810000
C        2.175151000      2.241664000      0.533454000
C        1.297617000      1.268751000      0.117345000
H        2.456558000      4.327284000      1.009590000
H        3.206350000      1.991285000      0.749098000
H       -3.702678000      2.418333000     -0.950309000
N       -0.911090000      0.618794000     -0.569955000
Ni      -0.321718000     -1.214707000     -0.667818000
P        1.637917000     -0.504904000     -0.095309000
F       -2.054033000     -1.809896000     -1.128681000
F        0.344475000     -2.888641000     -0.686694000
C       -2.367008000      4.666173000     -0.168119000
H       -2.234133000      5.029878000      0.854651000
H       -1.833618000      5.350972000     -0.833885000
H       -3.428715000      4.711362000     -0.410638000
H       -2.795188000      0.123094000     -1.156107000
C        2.157713000     -1.200746000      1.529580000
H        2.195568000     -2.274292000      1.317442000
C        2.949934000     -0.743628000     -1.378642000
H        2.395063000     -0.592509000     -2.310814000
C        1.040648000     -0.953733000      2.547184000
H        0.077660000     -1.336956000      2.200780000
H        1.285374000     -1.459384000      3.485395000
H        0.928227000      0.113602000      2.763055000
C        3.515097000     -0.737298000      2.053793000
H        3.523561000      0.336697000      2.259981000
H        3.726856000     -1.248384000      2.997622000
H        4.331132000     -0.968281000      1.367057000
C        3.415261000     -2.202892000     -1.341258000
H        2.565204000     -2.888106000     -1.349362000
H        4.037168000     -2.407092000     -2.217162000
H        4.018000000     -2.407079000     -0.451381000
C        4.113688000      0.246165000     -1.354418000
H        4.681524000      0.200692000     -0.422139000
H        4.802136000     -0.000900000     -2.168056000
H        3.780122000      1.274313000     -1.508766000

49
16A_tBu
C        3.708644000      1.405468000      0.036745000
C        2.381981000      1.862705000      0.046986000
C        3.985831000      0.065158000     -0.003144000
C        1.565545000     -0.305104000     -0.018829000
C        2.877079000     -0.835702000     -0.028465000
C        3.033634000     -2.241456000     -0.060680000
H        4.029841000     -2.666565000     -0.069759000
C        1.943327000     -3.068728000     -0.078074000
C        0.642946000     -2.531449000     -0.067971000
C        0.440041000     -1.171728000     -0.043569000
H        2.076655000     -4.143779000     -0.100414000
H       -0.199045000     -3.211220000     -0.079851000
H        4.505585000      2.138572000      0.058560000
N        1.344888000      1.052003000      0.019273000
Ni      -0.440901000      1.786644000      0.003501000
P       -1.158653000     -0.285714000      0.005987000
F        0.228721000      3.496788000      0.012823000
F       -2.156842000      2.359451000     -0.059800000
C       -2.002996000     -0.797092000      1.602629000
C       -2.083489000     -0.732216000     -1.561603000
C       -2.087868000     -2.226723000     -1.896678000
H       -2.713862000     -2.380139000     -2.782059000
H       -1.087937000     -2.591515000     -2.140733000
H       -2.500432000     -2.843636000     -1.096130000
C       -1.356752000      0.027905000     -2.683544000
H       -1.815459000     -0.230680000     -3.643709000
H       -1.437542000      1.108732000     -2.548250000
H       -0.296087000     -0.236891000     -2.739969000
C       -2.551086000     -2.225562000      1.585650000
H       -2.985413000     -2.447407000      2.566361000
H       -3.343694000     -2.347861000      0.844336000
H       -1.775363000     -2.971949000      1.399191000
C       -0.935053000     -0.659515000      2.700125000
H       -0.498082000      0.343594000      2.714556000
H       -1.406755000     -0.828946000      3.673147000
H       -0.128725000     -1.388570000      2.588351000
C        5.396355000     -0.439790000     -0.020417000
H        5.595256000     -1.078204000      0.845210000
H        5.587936000     -1.033130000     -0.919140000
H        6.105059000      0.388389000     -0.002492000
C       -3.520454000     -0.207585000     -1.448921000
H       -3.535540000      0.829391000     -1.106259000
H       -3.988569000     -0.253697000     -2.437826000
H       -4.122855000     -0.820734000     -0.773880000
C       -3.141625000      0.189443000      1.905898000
H       -3.514833000     -0.013762000      2.915353000
H       -2.808401000      1.226180000      1.850500000
H       -3.978036000      0.079145000      1.214999000
H        2.123832000      2.916040000      0.073119000

52
16B_tBu
S       -2.942712000     -2.854580000      0.515486000
O       -4.259134000     -2.316913000      0.217617000
O       -2.197253000     -2.138979000      1.541492000
C       -3.146991000      1.906252000     -0.600328000
C       -2.453788000      0.695814000     -0.741055000
C       -2.497805000      3.040165000     -0.192253000
C       -0.464850000      1.679935000     -0.077560000
C       -1.099656000      2.933877000      0.080511000
C       -0.319971000      4.033356000      0.510802000
H       -0.789574000      5.001476000      0.633924000
C        1.014693000      3.887759000      0.775713000
C        1.635795000      2.634976000      0.623554000
C        0.920417000      1.539670000      0.199803000
H        1.599851000      4.737010000      1.107755000
H        2.690616000      2.545257000      0.848113000
H       -4.207720000      1.917389000     -0.817707000
N       -1.165524000      0.570067000     -0.492659000
Ni      -0.289894000     -1.132787000     -0.708193000
P        1.531147000     -0.168619000     -0.002275000
F       -1.908608000     -1.951866000     -1.232741000
F        0.617652000     -2.669769000     -0.937708000
C        2.034266000     -0.758538000      1.706425000
C        2.895835000     -0.136613000     -1.283243000
C        3.926283000      0.980075000     -1.083019000
H        4.714424000      0.858023000     -1.833377000
H        3.487890000      1.968829000     -1.233220000
H        4.403839000      0.951408000     -0.101858000
C        2.181554000      0.080502000     -2.627431000
H        2.933565000      0.165336000     -3.418823000
H        1.525165000     -0.757871000     -2.871251000
H        1.589439000      1.001260000     -2.632988000
C        3.330846000     -0.124460000      2.215024000
H        3.520295000     -0.485672000      3.231316000
H        4.191239000     -0.406368000      1.604096000
H        3.274267000      0.965468000      2.266557000
C        0.863745000     -0.388240000      2.632761000
H       -0.080750000     -0.814533000      2.281641000
H        1.061395000     -0.803296000      3.626040000
H        0.743209000      0.692449000      2.741010000
C       -3.223150000      4.341715000     -0.038515000
H       -3.123819000      4.729432000      0.979049000
H       -2.819612000      5.095609000     -0.720887000
H       -4.284710000      4.219823000     -0.254188000
C        3.594450000     -1.502529000     -1.298048000
H        2.869541000     -2.317731000     -1.341321000
H        4.232209000     -1.557225000     -2.186470000
H        4.236991000     -1.638357000     -0.424585000
C        2.175560000     -2.288456000      1.694659000
H        2.313593000     -2.625815000      2.727265000
H        1.292620000     -2.774541000      1.279552000
H        3.039490000     -2.621983000      1.118824000
H       -2.955270000     -0.204941000     -1.069698000

31
16A_Me
C       -2.453356000     -2.082959000     -0.000447000
C       -1.048884000     -2.080384000      0.000021000
C       -3.157904000     -0.907836000     -0.000412000
C       -0.997776000      0.235142000      0.000322000
C       -2.408652000      0.308995000      0.000161000
C       -3.010769000      1.590484000      0.000473000
H       -4.091137000      1.669857000      0.000481000
C       -2.250443000      2.730570000      0.000771000
C       -0.845261000      2.646676000      0.000634000
C       -0.223570000      1.423522000      0.000390000
H       -2.729614000      3.702227000      0.001058000
H       -0.257407000      3.558823000      0.000699000
H       -2.965952000     -3.036944000     -0.000869000
N       -0.338168000     -0.972490000      0.000319000
Ni       1.598496000     -1.057403000     -0.000144000
P        1.566440000      1.108025000     -0.000195000
F        1.547347000     -2.889614000      0.002208000
F        3.401638000     -0.954681000     -0.002115000
C        2.257521000      1.965144000      1.443428000
C        2.256807000      1.966479000     -1.443341000
C       -4.655834000     -0.894635000     -0.001076000
H       -5.043047000     -0.377420000      0.881397000
H       -5.042185000     -0.376796000     -0.883562000
H       -5.052632000     -1.909835000     -0.001642000
H       -0.457197000     -2.990122000      0.000209000
H        3.327984000      1.753183000      1.481842000
H        2.098689000      3.044446000      1.384191000
H        1.794452000      1.572964000      2.350283000
H        3.327198000      1.754312000     -1.482587000
H        1.793129000      1.575366000     -2.350342000
H        2.098265000      3.045752000     -1.382822000

34
16B_Me
S       -3.386942000      1.399253000      0.777632000
O       -3.204362000      2.786467000      0.386010000
O       -2.405875000      0.884295000      1.721161000
C        0.950717000      2.833056000     -0.680543000
C       -0.020628000      1.824533000     -0.768924000
C        2.230253000      2.543388000     -0.287498000
C        1.500576000      0.218821000     -0.087133000
C        2.529270000      1.180771000      0.021088000
C        3.811666000      0.745112000      0.434006000
H        4.612502000      1.469111000      0.523383000
C        4.055420000     -0.572271000      0.720614000
C        3.024498000     -1.523739000      0.611091000
C        1.767406000     -1.139932000      0.216498000
H        5.043739000     -0.886087000      1.034704000
H        3.230695000     -2.563631000      0.842024000
H        0.659755000      3.847377000     -0.923357000
N        0.227135000      0.562428000     -0.484804000
Ni      -1.165591000     -0.775438000     -0.582471000
P        0.310832000     -2.206197000      0.036775000
F       -2.462269000      0.511710000     -1.044882000
F       -2.335563000     -2.138196000     -0.633292000
C        0.010658000     -2.995602000      1.640880000
C        0.739730000     -3.545640000     -1.107816000
C        3.275427000      3.610657000     -0.183347000
H        3.673227000      3.671076000      0.833665000
H        4.114004000      3.402754000     -0.854301000
H        2.860961000      4.584066000     -0.445685000
H       -1.034467000      2.044426000     -1.076710000
H       -0.897706000     -3.595136000      1.555221000
H        0.847876000     -3.631678000      1.937463000
H       -0.154318000     -2.222485000      2.393065000
H       -0.154550000     -4.152458000     -1.263306000
H        1.043427000     -3.119911000     -2.065396000
H        1.542467000     -4.169887000     -0.708985000

27
16A_OH
C        2.383506000     -2.120636000      0.134766000
C        0.980676000     -2.083053000      0.164220000
C        3.114560000     -0.966237000      0.025286000
C        0.986070000      0.232068000      0.012407000
C        2.396020000      0.267597000     -0.041738000
C        3.026464000      1.529580000     -0.162425000
H        4.107442000      1.577902000     -0.213286000
C        2.297696000      2.689478000     -0.217345000
C        0.893505000      2.651542000     -0.145215000
C        0.248614000      1.445897000     -0.033611000
H        2.801738000      3.643383000     -0.312567000
H        0.326718000      3.574850000     -0.175688000
H        2.874207000     -3.084335000      0.188788000
N        0.298690000     -0.959054000      0.108409000
Ni      -1.628384000     -0.985102000     -0.000879000
P       -1.506094000      1.120025000      0.125864000
F       -1.674087000     -2.805732000     -0.111802000
F       -3.400172000     -0.656844000     -0.345097000
C        4.611031000     -0.993252000     -0.023389000
H        4.981481000     -0.530590000     -0.942378000
H        5.038132000     -0.442378000      0.819523000
H        4.981315000     -2.017596000      0.016253000
H        0.371017000     -2.978883000      0.214221000
O       -2.304039000      1.830258000     -1.076265000
O       -1.895964000      1.937759000      1.464432000
H       -3.009951000      1.207213000     -1.323149000
H       -2.737285000      1.647428000      1.835074000

30
16B_OH
S       -2.974414000      1.828980000      0.917763000
O       -2.487748000      3.123128000      0.474445000
O       -2.069449000      1.078050000      1.772329000
C        1.216179000      2.630391000     -0.930424000
C        0.154313000      1.718830000     -1.020239000
C        2.421013000      2.252591000     -0.398716000
C        1.451300000      0.029437000     -0.104389000
C        2.555634000      0.896780000      0.033367000
C        3.746208000      0.375106000      0.594209000
H        4.600802000      1.029145000      0.717820000
C        3.839330000     -0.936948000      0.980471000
C        2.745020000     -1.805146000      0.818883000
C        1.572205000     -1.329788000      0.288326000
H        4.760323000     -1.313242000      1.408345000
H        2.832409000     -2.845012000      1.111751000
H        1.051676000      3.643833000     -1.273615000
N        0.250509000      0.467143000     -0.622289000
Ni      -1.287391000     -0.692983000     -0.599019000
P        0.056200000     -2.218173000     -0.047548000
F       -2.462559000      0.710086000     -0.990293000
F       -2.566285000     -1.961621000     -0.335618000
C        3.554253000      3.222579000     -0.271729000
H        3.832556000      3.356558000      0.777552000
H        4.438731000      2.865993000     -0.806919000
H        3.277616000      4.195366000     -0.677741000
H       -0.811887000      2.013404000     -1.408432000
O       -0.414821000     -2.988315000      1.280339000
H       -1.381375000     -2.914840000      1.330439000
O        0.520938000     -3.361246000     -1.086703000
H       -0.224330000     -3.760869000     -1.550260000

25
16A_H
C       -1.683864000     -2.304188000     -0.000416000
C       -0.320967000     -1.968862000     -0.000443000
C       -2.646752000     -1.329965000     -0.000070000
C       -0.818289000      0.292996000     -0.000036000
C       -2.206859000      0.029713000      0.000128000
C       -3.097521000      1.129876000      0.000471000
H       -4.165285000      0.947544000      0.000619000
C       -2.632755000      2.418799000      0.000649000
C       -1.249494000      2.674163000      0.000357000
C       -0.354113000      1.633940000     -0.000018000
H       -3.330375000      3.247607000      0.000946000
H       -0.893817000      3.698647000      0.000372000
H       -1.954496000     -3.352773000     -0.000637000
N        0.108634000     -0.724140000     -0.000272000
Ni       2.021405000     -0.360673000      0.000155000
P        1.456808000      1.745687000     -0.000843000
F        2.385691000     -2.143811000      0.000592000
F        3.752063000      0.127755000      0.000582000
C       -4.104774000     -1.672245000     -0.000124000
H       -4.602332000     -1.260371000      0.882546000
H       -4.602433000     -1.259709000     -0.882430000
H       -4.249679000     -2.752519000     -0.000526000
H        0.465489000     -2.715558000     -0.000543000
H        1.787415000      2.575465000      1.082890000
H        1.786155000      2.573335000     -1.086600000

28
16B_H
S       -3.281098000      1.264374000      0.848572000
O       -3.084616000      2.639022000      0.425914000
O       -2.283182000      0.742017000      1.768094000
C        1.117673000      2.430505000     -0.753400000
C        0.096134000      1.471597000     -0.808189000
C        2.379718000      2.088219000     -0.346429000
C        1.530669000     -0.188355000     -0.070934000
C        2.606932000      0.723485000      0.010608000
C        3.863435000      0.239460000      0.446742000
H        4.697684000      0.926606000      0.518767000
C        4.041325000     -1.077663000      0.779030000
C        2.967492000     -1.981797000      0.691266000
C        1.733381000     -1.548830000      0.274694000
H        5.010045000     -1.429334000      1.112657000
H        3.120289000     -3.022494000      0.954974000
H        0.879952000      3.449208000     -1.032627000
N        0.277820000      0.207956000     -0.481854000
Ni      -1.202417000     -1.047010000     -0.539391000
P        0.227828000     -2.542055000      0.104863000
F       -2.388204000      0.313623000     -1.014313000
F       -2.482757000     -2.289775000     -0.560461000
C        3.478693000      3.102542000     -0.277215000
H        3.863662000      3.192696000      0.742533000
H        4.314530000      2.817069000     -0.922272000
H        3.120484000      4.081739000     -0.594847000
H       -0.905851000      1.731040000     -1.124141000
H        0.032559000     -3.178342000      1.340323000
H        0.558036000     -3.624692000     -0.725660000

65
5A_iPr
C        0.573973000     -0.818324000      0.628272000
C       -0.024394000     -2.108989000      0.459820000
C        0.745699000     -3.191566000      0.054852000
C        2.097672000     -3.004371000     -0.171067000
C        2.732514000     -1.786051000      0.007405000
C        1.985841000     -0.691179000      0.417249000
C       -0.060523000      0.113873000      1.633115000
C        0.141067000     -0.172384000      2.984412000
C       -0.419478000      0.626969000      3.966895000
C       -1.194356000      1.727307000      3.613725000
C       -1.397115000      2.023650000      2.275822000
C       -0.827897000      1.224287000      1.280707000
H        0.311019000     -4.165142000     -0.099411000
H        3.789510000     -1.708229000     -0.183819000
H       -0.254999000      0.392357000      5.012723000
H       -1.637706000      2.352078000      4.380749000
P       -1.014540000      1.435372000     -0.509612000
H        2.689476000     -3.850743000     -0.501009000
F        0.941007000     -1.528482000     -2.354761000
H       -1.996689000      2.883912000      2.006671000
H        0.740183000     -1.034083000      3.259340000
O        2.467214000      0.524303000      0.702671000
O       -1.322159000     -2.157867000      0.786991000
C        3.790454000      0.980843000      0.334796000
H        3.689568000      2.052394000      0.520077000
C        4.109701000      0.792992000     -1.143596000
H        4.855493000      1.537478000     -1.434135000
H        4.517832000     -0.190585000     -1.377283000
H        3.221111000      0.943631000     -1.758864000
C        4.850662000      0.446874000      1.284904000
H        5.025547000     -0.623556000      1.163310000
H        5.794853000      0.963709000      1.092175000
H        4.563437000      0.635448000      2.321632000
C       -2.237264000     -3.163707000      0.288013000
H       -3.196520000     -2.689837000      0.507794000
C       -2.169551000     -4.448816000      1.099278000
H       -2.200949000     -4.224410000      2.167819000
H       -3.037791000     -5.067429000      0.855982000
H       -1.274282000     -5.038587000      0.895274000
C       -2.148595000     -3.357751000     -1.219016000
H       -1.287203000     -3.947880000     -1.531020000
H       -3.051635000     -3.875426000     -1.553498000
H       -2.093934000     -2.398951000     -1.740343000
C       -2.812008000      1.448211000     -0.938575000
H       -2.761335000      1.321854000     -2.025161000
C       -0.328434000      3.077046000     -1.040472000
H       -0.913248000      3.310638000     -1.936676000
Ni       0.042536000     -0.238278000     -1.446157000
F       -0.613555000      0.507544000     -2.974132000
C        1.135530000      2.921770000     -1.451912000
H        1.740533000      2.599105000     -0.601232000
H        1.241843000      2.191477000     -2.255704000
H        1.527293000      3.881142000     -1.804175000
C       -0.486599000      4.203844000     -0.019602000
H        0.108238000      4.007932000      0.876714000
H       -0.126112000      5.138927000     -0.458729000
H       -1.521580000      4.363464000      0.287845000
C       -3.581185000      2.728467000     -0.619674000
H       -3.141560000      3.610529000     -1.089303000
H       -4.601802000      2.633382000     -1.003221000
H       -3.656985000      2.903498000      0.457380000
C       -3.495418000      0.220499000     -0.340776000
H       -2.970175000     -0.693654000     -0.615965000
H       -3.532990000      0.273765000      0.751505000
H       -4.520640000      0.148979000     -0.715588000

68
5B_iPr
C        0.091680000      0.395744000      1.104870000
C        1.360654000     -0.243881000      1.324064000
C        2.515486000      0.512678000      1.458042000
C        2.409496000      1.894804000      1.449003000
C        1.205178000      2.564930000      1.311991000
C        0.039047000      1.828910000      1.142087000
C       -1.112639000     -0.372243000      1.593049000
C       -1.330456000     -0.420454000      2.970713000
C       -2.367907000     -1.174185000      3.493828000
C       -3.199796000     -1.899527000      2.646248000
C       -3.001352000     -1.847384000      1.276306000
C       -1.965210000     -1.075459000      0.742626000
H        3.483830000      0.052324000      1.557247000
H        1.195784000      3.642372000      1.320381000
H       -2.526006000     -1.204984000      4.566157000
H       -4.004478000     -2.500613000      3.053943000
P       -1.571393000     -0.851078000     -1.012317000
H        3.317344000      2.478668000      1.548355000
F        1.735337000      1.449432000     -1.307026000
H       -3.657535000     -2.408005000      0.623499000
H       -0.670305000      0.132622000      3.630578000
O       -1.198725000      2.330075000      1.063862000
O        1.272466000     -1.570657000      1.405777000
C       -1.492962000      3.700156000      0.692508000
H       -2.562142000      3.626105000      0.482627000
C       -0.795070000      4.131806000     -0.587914000
H       -1.284459000      5.035256000     -0.961213000
H        0.262802000      4.355016000     -0.450733000
H       -0.876622000      3.359889000     -1.354823000
C       -1.322663000      4.655492000      1.863900000
H       -0.277584000      4.864180000      2.097536000
H       -1.805169000      5.605671000      1.619494000
H       -1.804257000      4.250078000      2.756514000
C        2.316017000     -2.450886000      1.886440000
H        1.800280000     -3.411188000      1.828698000
C        2.637914000     -2.170014000      3.344982000
H        1.724741000     -2.167283000      3.945066000
H        3.295914000     -2.956641000      3.723510000
H        3.147589000     -1.213648000      3.478788000
C        3.532612000     -2.525309000      0.975704000
H        4.271196000     -1.747800000      1.177782000
H        4.023072000     -3.489891000      1.133957000
H        3.241346000     -2.447875000     -0.072191000
C       -1.187357000     -2.473057000     -1.801808000
H       -0.857316000     -2.151834000     -2.795775000
C       -3.034407000     -0.136908000     -1.902429000
H       -2.900276000     -0.501967000     -2.926171000
Ni       0.189201000      0.419313000     -1.077291000
S        3.388358000      0.306644000     -2.181345000
O        2.866781000     -1.025959000     -1.906923000
O        4.438467000      0.753130000     -1.280345000
F       -0.063129000      0.322136000     -2.872805000
C       -2.939098000      1.389138000     -1.917612000
H       -2.928388000      1.788261000     -0.899519000
H       -2.035679000      1.712534000     -2.434571000
H       -3.805987000      1.809213000     -2.436869000
C       -4.398097000     -0.586373000     -1.377450000
H       -4.583632000     -0.186630000     -0.376996000
H       -5.177795000     -0.198106000     -2.039544000
H       -4.512354000     -1.670925000     -1.338160000
C       -2.365871000     -3.433058000     -1.949060000
H       -3.192033000     -2.998329000     -2.515607000
H       -2.034136000     -4.323687000     -2.491266000
H       -2.741582000     -3.768010000     -0.977932000
C       -0.002082000     -3.127917000     -1.091243000
H        0.872681000     -2.474269000     -1.087331000
H       -0.247890000     -3.379524000     -0.055447000
H        0.268092000     -4.050711000     -1.613093000

59
5A_Et
C       -0.913859000      0.172227000      0.869831000
C       -0.790473000      1.589488000      0.711286000
C       -1.927712000      2.374659000      0.518001000
C       -3.173287000      1.779455000      0.506101000
C       -3.337290000      0.414495000      0.692702000
C       -2.228158000     -0.386854000      0.874521000
C        0.182808000     -0.563612000      1.594099000
C       -0.019999000     -0.871766000      2.939964000
C        0.963333000     -1.515725000      3.673839000
C        2.170403000     -1.860227000      3.075627000
C        2.385458000     -1.556745000      1.740799000
C        1.397568000     -0.908968000      0.996436000
H       -1.848854000      3.441892000      0.392275000
H       -4.322103000     -0.030838000      0.703514000
H        0.787334000     -1.749796000      4.717752000
H        2.940190000     -2.365477000      3.647741000
P        1.499398000     -0.529052000     -0.772810000
H       -4.047890000      2.401597000      0.355831000
F       -2.140067000      0.624327000     -1.981641000
H        3.326618000     -1.825697000      1.277723000
H       -0.960861000     -0.609041000      3.409274000
O       -2.379693000     -1.696513000      1.188391000
O        0.456779000      2.064482000      0.864554000
C       -2.605495000     -2.687259000      0.148364000
H       -2.972260000     -3.536908000      0.727813000
C       -1.292678000     -3.069226000     -0.512064000
H       -1.425246000     -3.982704000     -1.098479000
H       -0.958705000     -2.286487000     -1.199878000
H       -0.522528000     -3.246529000      0.242008000
C       -3.654400000     -2.272186000     -0.867980000
H       -3.345702000     -1.382811000     -1.425448000
H       -3.787795000     -3.088852000     -1.582825000
H       -4.620044000     -2.083664000     -0.392963000
C        0.880033000      3.380217000      0.433078000
H        1.965773000      3.258892000      0.460797000
C        0.516071000      4.449513000      1.451013000
H        0.824455000      4.140804000      2.452189000
H        1.043272000      5.374214000      1.200681000
H       -0.552511000      4.669964000      1.471205000
C        0.482708000      3.712337000     -1.000019000
H       -0.536380000      4.088453000     -1.091983000
H        1.156665000      4.488090000     -1.372840000
H        0.573104000      2.842606000     -1.655912000
Ni      -0.492061000      0.157547000     -1.382472000
F        0.206800000      0.050356000     -3.052554000
C        1.991106000     -2.064613000     -1.650922000
H        1.632945000     -1.902460000     -2.670997000
H        1.385528000     -2.868298000     -1.225912000
C        3.468286000     -2.447491000     -1.655490000
H        3.603957000     -3.357686000     -2.245302000
H        4.088072000     -1.671133000     -2.109823000
H        3.851754000     -2.650785000     -0.653300000
C        2.837724000      0.691429000     -1.089496000
H        2.363912000      1.671664000     -1.073054000
H        3.136920000      0.522017000     -2.128035000
C        4.039599000      0.674755000     -0.150707000
H        4.572101000     -0.278395000     -0.174858000
H        4.746833000      1.453896000     -0.447542000
H        3.740428000      0.868622000      0.882005000

62
5B_Et
C       -0.105555000     -0.545046000     -1.171103000
C        0.543793000      0.706047000     -1.436119000
C        1.895720000      0.731587000     -1.789484000
C        2.582417000     -0.455798000     -1.940313000
C        1.973982000     -1.690433000     -1.750129000
C        0.650116000     -1.745390000     -1.371918000
C       -1.602599000     -0.615670000     -1.318376000
C       -2.124049000     -1.155025000     -2.494826000
C       -3.493390000     -1.217416000     -2.696807000
C       -4.367924000     -0.736641000     -1.728164000
C       -3.863087000     -0.192545000     -0.557942000
C       -2.484114000     -0.130399000     -0.349747000
H        2.410483000      1.662183000     -1.956500000
H        2.525849000     -2.608576000     -1.894204000
H       -3.882073000     -1.645565000     -3.613880000
H       -5.439199000     -0.788526000     -1.884954000
P       -1.678957000      0.474667000      1.154876000
H        3.631563000     -0.418489000     -2.206230000
F        2.180651000     -0.664093000      0.947967000
H       -4.546103000      0.183766000      0.193311000
H       -1.446875000     -1.534598000     -3.250850000
O        0.005741000     -2.934977000     -1.309975000
O       -0.268864000      1.772504000     -1.400355000
C        0.088027000     -3.770724000     -0.123884000
H       -0.297598000     -4.720986000     -0.498562000
C       -0.842710000     -3.251147000      0.957724000
H       -0.952277000     -4.003437000      1.743843000
H       -0.433779000     -2.350135000      1.424979000
H       -1.828984000     -3.032476000      0.542370000
C        1.506003000     -3.961471000      0.383175000
H        1.938501000     -3.021284000      0.735956000
H        1.484267000     -4.661637000      1.222793000
H        2.152622000     -4.386202000     -0.388056000
C        0.183409000      3.150613000     -1.411657000
H       -0.749484000      3.664644000     -1.167166000
C        0.595975000      3.595367000     -2.806135000
H       -0.171451000      3.322759000     -3.533821000
H        0.703461000      4.683333000     -2.813527000
H        1.545940000      3.165510000     -3.126543000
C        1.195750000      3.464104000     -0.319805000
H        2.208856000      3.137766000     -0.547694000
H        1.217050000      4.547234000     -0.171740000
H        0.918250000      3.000738000      0.630025000
Ni       0.431928000     -0.044884000      0.949317000
S        4.128927000      0.399096000      1.246901000
O        3.783615000      1.694042000      0.683865000
O        4.914132000     -0.465336000      0.382712000
F        0.533266000      0.465230000      2.681811000
C       -2.419131000     -0.384601000      2.595512000
H       -1.657180000     -0.281135000      3.372626000
H       -2.462904000     -1.444363000      2.333750000
C       -3.773317000      0.104056000      3.101742000
H       -4.051423000     -0.464600000      3.992783000
H       -3.744498000      1.158427000      3.386114000
H       -4.568465000     -0.034497000      2.366139000
C       -2.010509000      2.265423000      1.389862000
H       -1.185785000      2.790829000      0.911257000
H       -1.899349000      2.438972000      2.464221000
C       -3.339282000      2.801150000      0.866053000
H       -4.199334000      2.324154000      1.340904000
H       -3.404988000      3.873631000      1.067505000
H       -3.426951000      2.657447000     -0.213200000

53
5A_Me
C       -0.202592000     -0.337144000     -0.978973000
C        1.159737000     -0.769841000     -1.046678000
C        1.455876000     -2.111347000     -1.297349000
C        0.429866000     -3.007252000     -1.517193000
C       -0.901715000     -2.616008000     -1.503757000
C       -1.223476000     -1.301170000     -1.237669000
C       -0.511381000      1.118134000     -1.213334000
C       -0.959386000      1.505845000     -2.476703000
C       -1.222290000      2.838564000     -2.753128000
C       -1.039059000      3.810841000     -1.774801000
C       -0.592610000      3.439034000     -0.516568000
C       -0.331999000      2.098631000     -0.236581000
H        2.475905000     -2.456488000     -1.335928000
H       -1.690898000     -3.327665000     -1.701064000
H       -1.574359000      3.121510000     -3.738887000
H       -1.246315000      4.852171000     -1.993151000
P        0.203923000      1.478263000      1.374396000
H        0.674161000     -4.044893000     -1.711941000
F       -0.067419000     -2.509666000      1.297434000
H       -0.454660000      4.192676000      0.252084000
H       -1.105653000      0.754173000     -3.243628000
O       -2.507583000     -0.879131000     -1.342020000
O        2.070824000      0.215777000     -0.960100000
C       -3.437335000     -1.055870000     -0.238846000
H       -4.397850000     -0.890445000     -0.730840000
C       -3.226461000      0.018669000      0.813638000
H       -4.079237000      0.038562000      1.497993000
H       -2.336115000     -0.196066000      1.412275000
H       -3.126695000      1.001355000      0.347373000
C       -3.405294000     -2.449461000      0.363521000
H       -2.438913000     -2.662579000      0.829892000
H       -4.175161000     -2.510315000      1.137570000
H       -3.622366000     -3.215204000     -0.384825000
C        3.464237000     -0.002121000     -0.629250000
H        3.790458000      1.024514000     -0.446526000
C        4.273913000     -0.514512000     -1.812327000
H        4.001247000      0.027737000     -2.720364000
H        5.334335000     -0.334748000     -1.615793000
H        4.150412000     -1.582593000     -1.993997000
C        3.647203000     -0.788612000      0.658935000
H        3.383268000     -1.842257000      0.562305000
H        4.697832000     -0.730763000      0.955756000
H        3.043793000     -0.368004000      1.466540000
C        1.793656000      2.270509000      1.765264000
H        1.669540000      3.352148000      1.857276000
H        2.156707000      1.868931000      2.713529000
H        2.517968000      2.059551000      0.980333000
C       -0.925296000      2.183047000      2.614074000
H       -0.681423000      1.733086000      3.577714000
H       -0.812696000      3.268020000      2.674180000
H       -1.958593000      1.940325000      2.366653000
Ni       0.133507000     -0.708749000      1.273954000
F        0.403950000     -0.609723000      3.060582000

56
5B_Me
C        0.606263000      0.270924000     -1.046550000
C       -0.202471000     -0.882637000     -1.308354000
C       -1.468508000     -0.732009000     -1.884216000
C       -1.895794000      0.520729000     -2.271301000
C       -1.108587000      1.654293000     -2.101185000
C        0.121396000      1.542791000     -1.490487000
C        2.092032000      0.087913000     -0.883938000
C        2.927083000      0.381917000     -1.962263000
C        4.296456000      0.188016000     -1.865081000
C        4.858291000     -0.307716000     -0.692555000
C        4.040013000     -0.604840000      0.385866000
C        2.664314000     -0.403732000      0.289866000
H       -2.112398000     -1.580621000     -2.040460000
H       -1.455650000      2.623157000     -2.431620000
H        4.931743000      0.426564000     -2.710702000
H        5.929301000     -0.457857000     -0.620453000
P        1.499132000     -0.702408000      1.636605000
H       -2.876701000      0.620471000     -2.719574000
F       -1.974267000      1.008392000      0.576206000
H        4.472697000     -0.987861000      1.304469000
H        2.498448000      0.770737000     -2.878357000
O        0.947262000      2.614142000     -1.407705000
O        0.396519000     -2.056940000     -1.055101000
C        0.803573000      3.577007000     -0.328952000
H        1.440580000      4.392331000     -0.676970000
C        1.372234000      3.024188000      0.966536000
H        1.468633000      3.829941000      1.699568000
H        0.703878000      2.272990000      1.399012000
H        2.357671000      2.583781000      0.799553000
C       -0.618793000      4.079479000     -0.158766000
H       -1.290972000      3.279319000      0.162469000
H       -0.625322000      4.856318000      0.610514000
H       -0.999658000      4.520346000     -1.082870000
C       -0.300789000     -3.326167000     -0.961511000
H        0.503939000     -3.967355000     -0.593787000
C       -0.711458000     -3.872351000     -2.321827000
H        0.095763000     -3.738679000     -3.045498000
H       -0.901392000     -4.944362000     -2.221260000
H       -1.617791000     -3.415314000     -2.720268000
C       -1.408653000     -3.305709000      0.077388000
H       -2.272951000     -2.710898000     -0.216893000
H       -1.746775000     -4.331629000      0.246968000
H       -1.046582000     -2.909399000      1.029108000
C        1.606379000     -2.457876000      2.090695000
H        2.602184000     -2.686891000      2.477709000
H        0.864097000     -2.662487000      2.864687000
H        1.408826000     -3.079568000      1.219211000
C        2.137405000      0.157400000      3.104497000
H        1.405472000      0.036945000      3.904601000
H        3.096876000     -0.263422000      3.414107000
H        2.257522000      1.220680000      2.896800000
Ni      -0.416273000      0.092130000      0.972395000
S       -4.080195000      0.267343000      0.755662000
O       -3.879596000     -1.105221000      0.319134000
O       -4.638324000      1.161838000     -0.242994000
F       -0.926718000     -0.172674000      2.682609000

67
5A_Ph
C       -1.784336000      0.436098000      0.578784000
C       -1.548386000      1.803838000      0.217743000
C       -2.523873000      2.521483000     -0.476799000
C       -3.718832000      1.911678000     -0.799757000
C       -3.995371000      0.598501000     -0.444841000
C       -3.051812000     -0.134563000      0.243637000
C       -1.038327000     -0.129733000      1.758501000
C       -1.702112000     -0.201266000      2.984601000
C       -1.054786000     -0.678268000      4.112805000
C        0.272135000     -1.091884000      4.041853000
C        0.944748000     -1.023955000      2.833283000
C        0.293304000     -0.543534000      1.695568000
H       -2.364339000      3.553408000     -0.743510000
H       -4.945536000      0.144151000     -0.688289000
H       -1.588995000     -0.731884000      5.054736000
H        0.775052000     -1.471140000      4.923869000
P        1.034146000     -0.437350000      0.051298000
H       -4.466762000      2.482375000     -1.338115000
F       -1.959005000      0.298745000     -2.513688000
H        1.972673000     -1.363465000      2.764094000
H       -2.736732000      0.114447000      3.048065000
O       -3.364181000     -1.364287000      0.717760000
O       -0.400388000      2.319695000      0.677809000
C       -3.248668000     -2.539586000     -0.134176000
H       -3.861968000     -3.264229000      0.405518000
C       -1.812365000     -3.028122000     -0.154272000
H       -1.761534000     -4.027475000     -0.594949000
H       -1.176478000     -2.378054000     -0.762989000
H       -1.417633000     -3.075144000      0.861894000
C       -3.810876000     -2.335061000     -1.528892000
H       -3.259212000     -1.565815000     -2.077088000
H       -3.720540000     -3.276076000     -2.078197000
H       -4.869441000     -2.065883000     -1.498379000
C        0.226474000      3.514458000      0.139899000
H        1.252102000      3.375923000      0.484752000
C       -0.330521000      4.762115000      0.805041000
H       -0.288207000      4.663372000      1.891925000
H        0.277187000      5.623973000      0.515581000
H       -1.363701000      4.967410000      0.517124000
C        0.253897000      3.574489000     -1.382113000
H       -0.652763000      3.994699000     -1.818596000
H        1.091043000      4.210755000     -1.680092000
H        0.414086000      2.587807000     -1.821382000
Ni      -0.611826000      0.026471000     -1.341355000
F        0.594508000     -0.299460000     -2.656280000
C        1.891453000     -2.023442000     -0.248596000
C        2.860521000     -2.099899000     -1.250565000
C        1.547416000     -3.178233000      0.455047000
C        3.480773000     -3.308508000     -1.531891000
H        3.131539000     -1.220325000     -1.819697000
C        2.170206000     -4.386234000      0.168605000
H        0.795020000     -3.143717000      1.232025000
C        3.138335000     -4.454102000     -0.823867000
H        4.231908000     -3.353687000     -2.312000000
H        1.894291000     -5.275282000      0.724445000
H        3.624198000     -5.397471000     -1.046486000
C        2.352379000      0.824168000      0.088240000
C        2.892130000      1.307400000      1.279447000
C        2.791192000      1.343003000     -1.131708000
C        3.869293000      2.293794000      1.249104000
H        2.537739000      0.938658000      2.234152000
C        3.772478000      2.325642000     -1.154820000
H        2.338301000      0.989124000     -2.052401000
C        4.312372000      2.802376000      0.033510000
H        4.281279000      2.669813000      2.178803000
H        4.106039000      2.726449000     -2.105250000
H        5.074301000      3.573592000      0.013825000

70
5B_Ph
C       -0.899444000     -0.675417000      1.425484000
C       -1.456803000      0.649010000      1.433962000
C       -2.836318000      0.827899000      1.298465000
C       -3.660176000     -0.275951000      1.216530000
C       -3.165647000     -1.574733000      1.262330000
C       -1.808617000     -1.783158000      1.368485000
C        0.429758000     -0.882520000      2.103803000
C        0.442993000     -1.403787000      3.398449000
C        1.638068000     -1.571409000      4.079318000
C        2.845289000     -1.218156000      3.483860000
C        2.847989000     -0.696580000      2.200846000
C        1.644079000     -0.529542000      1.513993000
H       -3.268941000      1.813952000      1.277517000
H       -3.834293000     -2.422663000      1.215995000
H        1.629266000     -1.984836000      5.081543000
H        3.779669000     -1.355819000      4.015452000
P        1.492857000      0.094843000     -0.172375000
H       -4.726669000     -0.120979000      1.109386000
F       -2.288449000     -0.680621000     -1.329718000
H        3.785850000     -0.437635000      1.721467000
H       -0.491891000     -1.683988000      3.869063000
O       -1.320681000     -3.033562000      1.541611000
O       -0.568705000      1.621576000      1.663325000
C       -1.083447000     -3.908727000      0.401979000
H       -1.007717000     -4.884392000      0.886206000
C        0.249760000     -3.576218000     -0.241896000
H        0.528412000     -4.358139000     -0.953395000
H        0.204447000     -2.636091000     -0.800065000
H        1.027615000     -3.506827000      0.520103000
C       -2.225536000     -3.926391000     -0.596900000
H       -2.363177000     -2.951241000     -1.071315000
H       -1.990322000     -4.655133000     -1.377375000
H       -3.163541000     -4.231622000     -0.127256000
C       -0.816123000      3.037300000      1.445435000
H        0.206004000      3.419394000      1.453526000
C       -1.559454000      3.645980000      2.622684000
H       -1.060616000      3.395371000      3.561487000
H       -1.561634000      4.734169000      2.516104000
H       -2.598053000      3.314390000      2.682026000
C       -1.421731000      3.355522000      0.087257000
H       -2.502948000      3.237062000      0.043782000
H       -1.188297000      4.396533000     -0.151335000
H       -0.991350000      2.731559000     -0.696673000
Ni      -0.595458000     -0.236824000     -0.743980000
S       -3.832201000      0.555324000     -2.415848000
O       -3.526386000      1.864459000     -1.864974000
O       -4.984683000     -0.112167000     -1.836702000
F       -0.067948000      0.219218000     -2.415377000
C        2.695701000     -0.818102000     -1.198702000
C        3.007982000     -0.340426000     -2.473137000
C        3.251570000     -2.022151000     -0.765581000
C        3.871271000     -1.053268000     -3.292100000
H        2.568102000      0.578566000     -2.836750000
C        4.114905000     -2.732018000     -1.590181000
H        3.015562000     -2.417312000      0.213865000
C        4.427111000     -2.249125000     -2.853451000
H        4.103316000     -0.673452000     -4.280398000
H        4.541750000     -3.665061000     -1.240221000
H        5.098531000     -2.805706000     -3.497619000
C        2.011586000      1.841800000     -0.212723000
C        2.737329000      2.427891000      0.823664000
C        1.622676000      2.613225000     -1.309545000
C        3.080408000      3.772083000      0.756416000
H        3.016208000      1.851907000      1.697507000
C        1.973346000      3.955490000     -1.371822000
H        1.020841000      2.161871000     -2.091706000
C        2.701743000      4.536443000     -0.341255000
H        3.638680000      4.223841000      1.568601000
H        1.662364000      4.549338000     -2.223693000
H        2.967589000      5.586560000     -0.389439000

47
6A_tBu
C        0.737938000      0.079959000      0.009124000
C        2.583278000      1.468532000      0.071287000
C        3.441934000      0.379960000      0.056874000
C        2.931802000     -0.913966000      0.007246000
C        1.539230000     -1.042973000     -0.016628000
C       -0.737941000      0.079960000     -0.009113000
C       -2.583278000      1.468536000     -0.071299000
C       -3.441936000      0.379966000     -0.056884000
C       -2.931807000     -0.913962000     -0.007238000
C       -1.539236000     -1.042970000      0.016644000
H        2.920177000      2.497721000      0.100598000
H        4.505983000      0.568503000      0.080269000
H        1.080578000     -2.022141000     -0.063953000
H       -2.920176000      2.497725000     -0.100620000
H       -4.505985000      0.568512000     -0.080294000
H       -1.080588000     -2.022140000      0.063977000
N        1.262303000      1.319668000      0.045631000
N       -1.262304000      1.319669000     -0.045632000
F        1.323598000      3.966944000      0.088839000
C       -3.808381000     -2.164725000      0.024408000
C        3.808379000     -2.164728000     -0.024408000
C       -3.467865000     -3.041359000     -1.193324000
H       -2.424088000     -3.366396000     -1.184081000
H       -4.093794000     -3.938417000     -1.192451000
H       -3.646397000     -2.503872000     -2.128868000
C       -5.301291000     -1.825059000     -0.016891000
H       -5.606360000     -1.220265000      0.841839000
H       -5.573164000     -1.291567000     -0.932187000
H       -5.883326000     -2.749958000      0.009590000
C       -3.515108000     -2.942568000      1.319125000
H       -3.741511000     -2.337653000      2.201697000
H       -4.132001000     -3.844971000      1.358422000
H       -2.468797000     -3.253051000      1.382329000
C        5.301285000     -1.825048000      0.016874000
H        5.883329000     -2.749941000     -0.009632000
H        5.606335000     -1.220235000     -0.841850000
H        5.573168000     -1.291569000      0.932175000
C        3.467888000     -3.041366000      1.193328000
H        3.646425000     -2.503878000      2.128871000
H        2.424117000     -3.366419000      1.184099000
H        4.093827000     -3.938416000      1.192447000
C        3.515097000     -2.942569000     -1.319125000
H        2.468788000     -3.253058000     -1.382319000
H        3.741486000     -2.337650000     -2.201697000
H        4.131995000     -3.844967000     -1.358432000
Ni       0.000001000      2.752500000      0.000001000
F       -1.323593000      3.966946000     -0.088832000

50
6B_tBu
C        0.018829000      0.675226000     -0.267699000
C        2.291773000      0.560929000     -0.663130000
C        2.418703000      1.933093000     -0.517477000
C        1.304439000      2.711899000     -0.225455000
C        0.081547000      2.043350000     -0.104619000
C       -1.205849000     -0.143356000     -0.174011000
C       -1.985671000     -2.318251000     -0.284785000
C       -3.286074000     -1.896908000     -0.056114000
C       -3.563640000     -0.544651000      0.118865000
C       -2.478470000      0.336232000      0.056239000
H        3.136643000     -0.078033000     -0.881908000
H        3.401945000      2.367577000     -0.628507000
H       -0.820992000      2.595131000      0.123838000
H       -1.710015000     -3.355817000     -0.426906000
H       -4.064868000     -2.645516000     -0.020001000
H       -2.631020000      1.399374000      0.185899000
N        1.119215000     -0.054728000     -0.538258000
N       -0.972629000     -1.458986000     -0.345139000
F        2.626160000     -2.256818000     -0.883327000
C       -4.970246000      0.000566000      0.358388000
C        1.366199000      4.224269000     -0.026056000
C       -4.989019000      0.782155000      1.683574000
H       -4.298355000      1.629439000      1.673775000
H       -5.992470000      1.176612000      1.866287000
H       -4.719003000      0.136604000      2.524059000
C       -6.014747000     -1.116989000      0.435397000
H       -6.077272000     -1.681987000     -0.499071000
H       -5.806194000     -1.814793000      1.251269000
H       -6.999441000     -0.679755000      0.618934000
C       -5.338712000      0.939528000     -0.804240000
H       -5.319311000      0.408393000     -1.760027000
H       -6.346981000      1.336600000     -0.656172000
H       -4.655352000      1.789802000     -0.877134000
C        2.780591000      4.774609000     -0.231650000
H        2.772337000      5.857443000     -0.082818000
H        3.491830000      4.351442000      0.483216000
H        3.149807000      4.584012000     -1.243442000
C        0.422137000      4.904284000     -1.032735000
H        0.705407000      4.668055000     -2.062341000
H       -0.618798000      4.602399000     -0.890108000
H        0.470019000      5.989771000     -0.908438000
C        0.914700000      4.548030000      1.409197000
H       -0.114249000      4.229578000      1.595997000
H        1.559059000      4.056796000      2.143491000
H        0.965447000      5.627188000      1.579905000
S        3.806544000     -2.334304000      1.067828000
O        2.787225000     -1.708521000      1.892555000
O        4.874893000     -1.459402000      0.619376000
Ni       0.834237000     -1.939694000     -0.639403000
F        0.411230000     -3.680375000     -0.699512000

27
17A_Me
C        2.471873000      0.007230000     -0.007328000
C        2.855636000     -1.409433000     -0.008043000
C        1.728516000     -2.104871000     -0.239946000
H        1.633159000     -3.178480000     -0.329925000
H        3.109490000      0.861056000      0.191206000
N        1.222248000      0.169234000     -0.244804000
Ni      -0.000010000      1.600584000      0.000006000
C       -1.728497000     -2.104888000      0.239957000
C       -2.471863000      0.007209000      0.007337000
H       -1.633136000     -3.178497000      0.329933000
C       -2.855615000     -1.409456000      0.008030000
H       -3.109477000      0.861034000     -0.191210000
N       -1.222246000      0.169220000      0.244855000
F        1.319452000      2.805383000     -0.203856000
F       -1.319498000      2.805361000      0.203822000
C       -0.613940000     -1.141649000      0.460622000
C        0.613949000     -1.141637000     -0.460577000
H        0.266741000     -1.184201000     -1.501226000
H       -0.266738000     -1.184227000      1.501270000
C       -4.244928000     -1.898576000     -0.221038000
H       -4.917914000     -1.529146000      0.558100000
H       -4.629670000     -1.537812000     -1.179278000
H       -4.284502000     -2.988703000     -0.221299000
C        4.244959000     -1.898545000      0.220981000
H        4.917915000     -1.529119000     -0.558185000
H        4.629733000     -1.537770000      1.179203000
H        4.284537000     -2.988672000      0.221249000

30
17B_Me
C       -1.251900000      1.616723000     -0.385926000
C       -0.790513000      2.991096000     -0.165684000
C        0.552532000      2.947709000     -0.190154000
H        1.234060000      3.780254000     -0.079176000
[truncated: 68,863 more chars]
